# Supplementary material for: Spatiotemporal changes in riverine input into the Eocene North Sea revealed by strontium isotope and barium analysis of bivalve shells
Source: Sci Rep. 2024 Nov 20;14:28806. doi: 10.1038/s41598-024-79779-0 (PMC11579471; doi:10.1038/s41598-024-79779-0)
Supplement: Supplementary file 2 — Supplementary data 1-4 [file 41598_2024_79779_MOESM2_ESM.xlsx]

## Sheet: Supplement 1
Element and Isotope Data
	VP_G					mmol/mol			VP_SW1					mmol/mol			VP_SW2					mmol/mol			VP_CV1					mmol/mol			VP_CV2					mmol/mol			VP_CV3					mmol/mol			VP_FR1
	Increment	87Sr/86Sr	2SE		Increment	Ba/Ca			Increment	87Sr/86Sr	2SE		Increment	Ba/Ca			Increment	87Sr/86Sr	2SE		Increment	Ba/Ca			Increment	87Sr/86Sr	2SE		Increment	Ba/Ca			Increment	87Sr/86Sr	2SE		Increment	Ba/Ca			Increment	87Sr/86Sr	2SE		Increment	Ba/Ca			Increment
	0	0.707718	2.51832e-05		0	0.11194			0.196672	0.707816	2.50886e-05		0	0.063367			0.0543607	0.707743	2.21439e-05		0.000807374	0.033781			0.0124968	0.707816	2.83691e-05		0.000609843	0.042614			0.0206992	0.707782	2.03072e-05		0	0.0389384			0.0268383	0.707819	2.49154e-05		0	0.048792			0
	0.0669985	0.707728	2.49238e-05		0.000653905	0.11144			0.461422	0.707819	2.93312e-05		0.00258396	0.069449			0.137083	0.707772	2.3698e-05		0.00161475	0.043317			0.0749807	0.707795	3.89327e-05		0.00121969	0.040179			0.101196	0.707803	2.63098e-05		0.00196641	0.0358551			0.131209	0.707855	2.19468e-05		0.00101866	0.039714			0.0671398
	0.133997	0.707714	2.12892e-05		0.00130781	0.11508			0.726172	0.707792	2.81932e-05		0.00516793	0.072949			0.219806	0.707759	2.51285e-05		0.00242307	0.039113			0.137465	0.707804	3.15827e-05		0.00183024	0.040155			0.181693	0.707808	2.50067e-05		0.00393053	0.0403822			0.23558	0.707818	1.847e-05		0.00203732	0.039002			0.13428
	0.200995	0.707762	2.40717e-05		0.00196172	0.12011			0.990923	0.707778	1.91433e-05		0.00775189	0.069488			0.302529	0.707757	1.88843e-05		0.00323044	0.034357			0.199949	0.707851	3.08492e-05		0.00244009	0.03987			0.26219	0.707767	2.22112e-05		0.00589464	0.0406557			0.339951	0.707828	1.97754e-05		0.00305598	0.03994			0.20142
	0.267994	0.707726	2.41223e-05		0.00261639	0.11663			1.20107	0.707809	2.62197e-05		0.0103389	0.065778			0.385252	0.707757	2.42433e-05		0.00403782	0.031879			0.262433	0.707793	1.77944e-05		0.00304993	0.03915			0.342686	0.707762	2.98369e-05		0.00785879	0.0434703			0.444322	0.70784	2.29603e-05		0.00407584	0.04127			0.268559
	0.334992	0.707717	2.66079e-05		0.00327029	0.11713			1.40928	0.707812	2.86012e-05		0.0129228	0.0711			0.467974	0.707767	2.10617e-05		0.00484519	0.031023			0.324916	0.707799	2.43535e-05		0.00365977	0.03839			0.423183	0.707805	2.37553e-05		0.0098229	0.0419669			0.548693	0.707783	1.96035e-05		0.0050945	0.04571			0.335699
	0.401991	0.707736	2.20759e-05		0.0039242	0.12432			1.61749	0.707793	2.79474e-05		0.0155068	0.074931			0.550697	0.70777	2.23048e-05		0.00565256	0.027455			0.3874	0.707776	2.03044e-05		0.00426962	0.039522			0.50368	0.707792	2.5517e-05		0.011787	0.040186			0.653064	0.707809	2.21462e-05		0.00611316	0.044165			0.402839
	0.468989	0.707762	2.21012e-05		0.0045781	0.12222			1.8257	0.707807	2.27222e-05		0.0180908	0.072583			0.63342	0.707739	2.43461e-05		0.00645994	0.02835			0.449884	0.707781	2.63253e-05		0.00487946	0.037431			0.584177	0.707794	2.7936e-05		0.0137511	0.0403108			0.757435	0.707794	2.59264e-05		0.00713182	0.046214			0.469979
	0.535988	0.707755	2.25517e-05		0.00523201	0.12497			2.03838	0.707768	2.4642e-05		0.0206747	0.077268			0.716143	0.707773	2.32264e-05		0.00726731	0.03125			0.512368	0.707803	2.39401e-05		0.0054893	0.037911			0.664673	0.707782	2.27536e-05		0.0157153	0.0390498			0.861806	0.707819	2.66984e-05		0.00815048	0.038234			0.537119
	0.602986	0.707754	2.02993e-05		0.00588591	0.12396			2.27407	0.707768	2.77409e-05		0.0232587	0.07541			0.798866	0.70776	1.80849e-05		0.00807469	0.02902			0.574852	0.707807	2.11349e-05		0.00609915	0.039383			0.74517	0.70776	2.40552e-05		0.0176817	0.0374821			0.966177	0.707817	2.13419e-05		0.00916914	0.043958			0.604259
	0.669985	0.707742	2.12252e-05		0.00653982	0.1262			2.50976	0.707789	2.81839e-05		0.0258427	0.073412			0.881588	0.707753	2.19367e-05		0.00888206	0.035324			0.637336	0.707825	2.25216e-05		0.00670899	0.038205			0.825667	0.707797	2.62545e-05		0.0196458	0.0326507			1.09622	0.707833	2.00889e-05		0.0101878	0.03864			0.671398
	0.736983	0.707756	2.54513e-05		0.00719372	0.12613			2.74545	0.707762	2.19904e-05		0.0284266	0.072674			0.964311	0.707732	2.11672e-05		0.00969038	0.032163			0.69982	0.707847	2.58416e-05		0.00731955	0.038179			0.906164	0.707775	2.92124e-05		0.0216099	0.0398783			1.23858	0.707836	2.28635e-05		0.0112065	0.053135			0.738538
	0.803982	0.707719	2.30508e-05		0.00784763	0.12784			2.98114	0.707778	2.48967e-05		0.0310136	0.067559			1.09141	0.707743	2.60393e-05		0.0104978	0.031617			0.762304	0.7078	1.97501e-05		0.00792939	0.039301			0.986661	0.707777	1.95032e-05		0.023574	0.0364957			1.38093	0.707831	2.78666e-05		0.0122263	0.044355			0.805678
	0.87098	0.70778	2.54032e-05		0.0085023	0.13152			3.27127	0.70779	2.17811e-05		0.0335976	0.073382			1.25218	0.707777	1.9454e-05		0.0113051	0.034871			0.824788	0.707786	2.1948e-05		0.00853923	0.037605			1.29705	0.707773	1.81689e-05		0.0255382	0.0347975			1.52329	0.707839	2.51005e-05		0.013245	0.042932			0.872818
	0.937979	0.707775	1.74783e-05		0.0091562	0.13847			3.56613	0.707812	2.44314e-05		0.0361815	0.072906			1.41295	0.707823	1.95884e-05		0.0121125	0.032053			0.887272	0.707809	2.19936e-05		0.00914908	0.038199			1.6531	0.707775	2.64558e-05		0.0275023	0.0343842			1.66565	0.707813	1.8095e-05		0.0142636	0.045382			0.939958
	1.01318	0.707741	2.111e-05		0.00981011	0.13531			3.86099	0.707766	1.87474e-05		0.0387655	0.074865			1.57373	0.707774	2.29585e-05		0.0129199	0.031521			0.949756	0.707797	2.14807e-05		0.00975892	0.037277			2.00719	0.707773	1.98556e-05		0.0294664	0.0348257			1.808	0.707847	1.71434e-05		0.0152823	0.045495			1.02126
	1.19057	0.707788	1.8121e-05		0.010464	0.13076			4.14253	0.707793	2.3954e-05		0.0413495	0.070165			1.7345	0.707808	1.95057e-05		0.0137273	0.03242			1.04591	0.707782	2.48456e-05		0.0103688	0.038106			2.28674	0.707762	2.12217e-05		0.0314305	0.0332178			1.95036	0.707845	2.20335e-05		0.016301	0.04969			1.22241
	1.36797	0.707741	1.93506e-05		0.0111179	0.13491			4.41217	0.707789	2.44543e-05		0.0439334	0.069297			1.89527	0.707786	1.85824e-05		0.0145346	0.033933			1.28031	0.707792	2.10216e-05		0.0109786	0.03805			2.56629	0.707775	2.44317e-05		0.0333947	0.0317526			2.08626	0.707808	2.54335e-05		0.0173196	0.052819			1.42356
	1.54536	0.707721	2.19603e-05		0.0117718	0.1341			4.68182	0.707777	2.34279e-05		0.0465174	0.071723			2.10041	0.70779	1.89229e-05		0.015342	0.03455			1.5147	0.707784	2.14172e-05		0.0115884	0.040086			2.84585	0.707785	2.50182e-05		0.0353611	0.0317231			2.21871	0.707814	2.1717e-05		0.0183383	0.050464			1.62471
	1.72276	0.707756	2.48555e-05		0.0124257	0.13677			4.95146	0.707785	2.2302e-05		0.0491014	0.067855			2.38848	0.707765	2.00919e-05		0.0161494	0.034255			1.74909	0.707805	2.13428e-05		0.012199	0.039152			3.29791	0.707793	2.04843e-05		0.0373252	0.0326338			2.35116	0.707784	2.60937e-05		0.0193569	0.049763			1.82586
	1.90015	0.70774	2.09483e-05		0.0130796	0.12596			5.58452	0.70778	1.78547e-05		0.0516884	0.067725			2.67654	0.707774	2.1912e-05		0.0169577	0.034927			1.98349	0.707785	1.99185e-05		0.0128088	0.039504			3.96205	0.707767	1.43972e-05		0.0392893	0.0286537			2.48361	0.707807	2.70327e-05		0.0203768	0.047459			2.03235
	2.14312	0.707734	2.14817e-05		0.0137335	0.14154			6.13813	0.707763	2.2003e-05		0.0542723	0.069217			2.96461	0.707805	1.85957e-05		0.0177651	0.033345			2.82829	0.707793	2.08071e-05		0.0134187	0.038922			4.82294	0.707773	2.39109e-05		0.0412534	0.029988			2.61606	0.707806	2.12372e-05		0.0213955	0.052363			2.27323
	2.47053	0.707777	2.00097e-05		0.0143882	0.14775			6.46925	0.707783	1.96359e-05		0.0568563	0.066627			3.33998	0.70775	2.11441e-05		0.0185724	0.03366			3.82728	0.707777	2.00784e-05		0.0140285	0.04258			5.52941	0.707824	2.21968e-05		0.0432176	0.0299089			2.74852	0.707826	1.72838e-05		0.0224141	0.04992			2.51411
	2.79794	0.707749	2.02301e-05		0.0150421	0.14337			6.80038	0.707778	2.08166e-05		0.0594402	0.067347			3.72757	0.707804	2.30308e-05		0.0193798	0.030695			4.86554	0.707761	1.52843e-05		0.0146384	0.042613			6.19318	0.707797	1.4641e-05		0.0451817	0.0301967			2.88097	0.7078	1.83902e-05		0.0234328	0.051321			2.75499
	3.11986	0.707756	1.81135e-05		0.015696	0.1456			7.14286	0.707772	2.02722e-05		0.0620242	0.066374			4.14305	0.707806	2.45308e-05		0.0201872	0.034014			5.9881	0.707783	1.43689e-05		0.0152482	0.042675			6.85606	0.707815	1.93496e-05		0.0471458	0.0307169			3.02952	0.70782	2.29152e-05		0.0244514	0.053286			2.99587
	3.43292	0.707748	2.48943e-05		0.0163499	0.15115			7.50257	0.707788	2.03885e-05		0.0646082	0.069312			4.62448	0.707823	2.10028e-05		0.0209946	0.032976			6.72266	0.707804	1.82072e-05		0.0158581	0.042614			9.11765	0.7078	1.7247e-05		0.0491099	0.0291891			3.32088	0.707804	2.39923e-05		0.0254701	0.04905			3.46237
	3.74597	0.707757	1.62969e-05		0.0170038	0.15187			7.86228	0.707779	1.96628e-05		0.0671921	0.07044			5.09277	0.707815	2.08467e-05		0.0218019	0.034002			7.68482	0.707828	2.03688e-05		0.0164679	0.043781			10.5168	0.707789	1.91473e-05		0.0510763	0.0297303			3.61225	0.7078	2.00018e-05		0.0264888	0.051448			3.9328
	4.03223	0.707745	2.34257e-05		0.0176577	0.14797			8.16757	0.707788	2.20004e-05		0.0697761	0.066126			5.51446	0.707797	2.21416e-05		0.0226093	0.033643			8.78891	0.70781	1.63808e-05		0.0170785	0.042465							0.0530405	0.0291678			3.90362	0.707776	2.27805e-05		0.0275074	0.047749			4.46296
	4.20312	0.707793	2.16798e-05		0.0183116	0.15403			8.4391	0.707786	2.38761e-05		0.0723631	0.064507			5.93614	0.7078	1.92987e-05		0.0234167	0.034241							0.0176883	0.046143							0.0550046	0.0293764			4.2364	0.707768	1.99234e-05		0.0285273	0.053163			5.00447
	4.37402	0.707771	1.93636e-05		0.0189655	0.15338			8.71063	0.707799	2.25162e-05		0.074947	0.064693			6.22	0.707801	1.63735e-05		0.024225	0.03061							0.0182982	0.056127							0.0569687	0.0299065			4.58965	0.707796	1.73415e-05		0.0295459	0.049702			5.78747
	4.54492	0.707745	2.11064e-05		0.0196194	0.15729			8.98216	0.707781	2.16585e-05		0.077531	0.063571			6.47926	0.70782	1.84046e-05		0.0250324	0.033741							0.018908	0.052429							0.0589328	0.0287487			4.9429	0.707778	1.90142e-05		0.0305646	0.050546			6.82524
	4.71582	0.707759	2.37139e-05		0.0202741	0.16858			9.38698	0.707779	2.15014e-05		0.080115	0.066578			6.73852	0.70781	2.43104e-05		0.0258398	0.032127							0.0195178	0.045703							0.060897	0.0315522			5.26186	0.707799	1.55092e-05		0.0315833	0.052693			7.95793
	4.88672	0.707716	1.95528e-05		0.020928	0.15783			9.80118	0.707767	2.56812e-05		0.0826989	0.066219			6.99778	0.707801	2.35444e-05		0.0266471	0.030886							0.0201277	0.052051							0.0628611	0.0262047			5.57421	0.70781	1.83382e-05		0.0326019	0.053244
	5.32687	0.707761	1.68346e-05		0.0215819	0.16496			10.1848	0.707782	2.31007e-05		0.0852829	0.060009			7.39477	0.707801	1.89188e-05		0.0274545	0.031555							0.0207375	0.053353							0.0648252	0.0281897			5.88656	0.707808	2.06181e-05		0.0336206	0.05621
	6.08713	0.70776	1.99294e-05		0.0222358	0.16148			10.5401	0.707768	2.44416e-05		0.0878669	0.059838			7.79295	0.70778	1.8985e-05		0.0282619	0.032509							0.0213474	0.057305							0.0667916	0.0254165			6.3104	0.707816	1.86134e-05		0.0346392	0.055367
	6.37215	0.707764	1.47069e-05		0.0228897	0.16902			10.8954	0.707767	2.15023e-05		0.0904508	0.062399			8.15441	0.707801	1.81898e-05		0.0290693	0.032678							0.0219579	0.053561							0.0687557	0.0258278			6.79781	0.707783	1.89672e-05		0.0356579	0.050493
	6.65717	0.707772	2.1506e-05		0.0235436	0.16942			11.3315	0.707788	2.30617e-05		0.0930348	0.057894			8.4761	0.707765	1.87125e-05		0.0298766	0.033438							0.0225678	0.054161							0.0707199	0.0242308			7.53469	0.707793	1.87091e-05		0.0366766	0.056825
	6.94218	0.707778	1.56752e-05		0.0241975	0.17482			11.8013	0.707782	2.39024e-05		0.0956218	0.051107			8.79779	0.707782	2.04702e-05		0.030684	0.036937							0.0231776	0.054027							0.072684	0.0257624			8.63457	0.707772	2.33315e-05		0.0376964	0.061562
	7.88013	0.707759	1.41646e-05		0.0248515	0.17409			12.4499	0.707795	1.79324e-05		0.0982057	0.057111			9.40498	0.707766	2.02391e-05		0.0314923	0.033729							0.0237875	0.051529							0.0746481	0.0245632			9.62707	0.707785	2.01279e-05		0.0387151	0.057693
	8.46498	0.707777	1.30832e-05		0.0255054	0.17139			13.1717	0.707792	1.8108e-05		0.10079	0.057694			10.1588	0.707795	1.49688e-05		0.0322997	0.03683							0.0243973	0.051718							0.0766122	0.0235622			10.5597	0.707792	1.64425e-05		0.0397337	0.059378
	8.98659	0.707732	1.76419e-05		0.02616	0.17748			13.755	0.707781	1.66254e-05		0.103374	0.054069			10.5085	0.707795	1.89092e-05		0.0331071	0.033708							0.0250071	0.048051							0.0785763	0.0252812			11.5112	0.707805	2.16434e-05		0.0407524	0.059332
	9.81971	0.707756	1.37297e-05		0.0268139	0.17506			14.3934	0.707786	1.78026e-05		0.105958	0.056136			10.8581	0.70778	1.60697e-05		0.0339144	0.037597							0.025617	0.046412							0.0805405	0.023652			12.3493	0.707788	2.18122e-05		0.0417711	0.064462
	10.3906	0.707759	1.67323e-05		0.0274678	0.17394			15.0877	0.70776	2.23912e-05		0.108542	0.0518			11.1505	0.707806	2.12344e-05		0.0347218	0.033543							0.0262268	0.046463							0.0825069	0.0214649			13.067	0.70776	1.63229e-05		0.0427897	0.061309
	10.8878	0.707751	2.00659e-05		0.0281217	0.1731			15.9171	0.707799	2.57211e-05		0.111126	0.050144			11.4038	0.70776	1.8452e-05		0.0355292	0.033758							0.0268374	0.046523							0.084471	0.0202305			13.6498	0.707774	1.76021e-05		0.0438084	0.068146
	11.3849	0.707753	1.88334e-05		0.0287757	0.1761			16.9486	0.707752	1.9422e-05		0.11371	0.050361			11.657	0.707782	1.86696e-05		0.0363366	0.035765							0.0274472	0.042348							0.0864351	0.0191702			14.3617	0.707754	1.52857e-05		0.044827	0.063589
					0.0294296	0.17622			18.1302	0.70777	1.88553e-05		0.116297	0.055037			11.9103	0.70779	1.52813e-05		0.0371439	0.035434							0.0280571	0.043697							0.0883992	0.0181152			15.1515	0.70779	2.00996e-05		0.0458469	0.064083
					0.0300835	0.16915			19.1657	0.707782	1.67034e-05		0.11888	0.051438			12.3986	0.707798	1.59405e-05		0.0379513	0.035276							0.0286669	0.043394							0.0903634	0.0184993			15.6637	0.707788	1.64282e-05		0.0468656	0.066386
					0.0307374	0.17608			20.2012	0.707785	1.76788e-05		0.121464	0.051949			13.0092	0.707783	1.87284e-05		0.0387596	0.036226							0.0292768	0.043707							0.0923275	0.0182417							0.0478842	0.06778
					0.031392	0.16756			21.4301	0.707791	1.79467e-05		0.124048	0.053235			13.3663	0.707786	1.76361e-05		0.039567	0.036081							0.0298866	0.041089							0.0942916	0.0173227							0.0489029	0.065002
					0.0320459	0.16925			22.5459	0.707781	1.89213e-05		0.126632	0.046807			13.7235	0.707798	1.80709e-05		0.0403744	0.033853							0.0304964	0.042864							0.0962557	0.0190362							0.0499215	0.063395
					0.0326998	0.16651			23.4468	0.707776	1.89995e-05		0.129216	0.050288			14.305	0.707788	1.54927e-05		0.0411818	0.034526							0.0311063	0.038625							0.0982222	0.020523							0.0509402	0.059827
					0.0333538	0.16887			24.6043	0.707744	1.68153e-05		0.1318	0.045155			15.4348	0.707766	1.70427e-05		0.0419891	0.036186							0.0317168	0.041533							0.100186	0.0193821							0.0519589	0.06895
					0.0340077	0.1706			26.089	0.707761	1.84421e-05		0.134384	0.046079			16.5181	0.70776	2.06743e-05		0.0427965	0.036673							0.0323267	0.040854							0.10215	0.017966							0.0529775	0.063503
					0.0346616	0.16888			27.665	0.707773	1.5507e-05		0.136971	0.043339			17.9237	0.707781	1.32505e-05		0.0436039	0.037013							0.0329365	0.037781							0.104115	0.0185968							0.0539974	0.065752
					0.0353155	0.15721			30.1017	0.707769	1.45833e-05		0.139555	0.043415			19.146	0.707792	1.76512e-05		0.0444113	0.035511							0.0335464	0.042363							0.106079	0.0204255							0.055016	0.068838
					0.0359694	0.162			32.6091	0.70778	1.80393e-05		0.142139	0.046239			19.9976	0.707757	1.61354e-05		0.0452186	0.037521							0.0341562	0.039156							0.108043	0.0196924							0.0560347	0.067202
					0.0366233	0.15951			34.9492	0.707801	1.55492e-05		0.144723	0.038647			21.0978	0.707773	1.70363e-05		0.0460269	0.038469							0.0347661	0.038319							0.110007	0.0222233							0.0570534	0.062386
					0.0372779	0.1624			37.5644	0.707778	1.76693e-05		0.147307	0.040801			21.4697	0.707769	1.87097e-05		0.0476417	0.03627							0.0353759	0.037826							0.111971	0.0214938							0.058072	0.068326
					0.0379319	0.14167			40.3051	0.707787	1.6593e-05		0.149891	0.040114			21.8417	0.707777	1.23697e-05		0.0484491	0.041398							0.0359857	0.038451							0.113937	0.0223752							0.0590907	0.061853
					0.0385858	0.1485			42.448	0.707773	1.51349e-05		0.152475	0.040502			22.7821	0.707764	1.71829e-05		0.0524869	0.038973							0.0365963	0.040024							0.115902	0.0217512							0.0601093	0.065333
					0.0392397	0.14057			45.3182	0.707758	1.65188e-05		0.155059	0.034888			23.7656	0.707771	1.45185e-05		0.0532943	0.037519							0.0372061	0.037827							0.117866	0.0228233							0.061128	0.065803
					0.0398936	0.14273			50.0769	0.707769	1.53017e-05		0.157646	0.039314			24.3325	0.707781	1.60711e-05		0.0541016	0.039683							0.037816	0.03813							0.11983	0.0237626							0.0631665	0.066944
					0.0405475	0.13549			52.9032	0.707747	1.65635e-05		0.16023	0.035049			24.7801	0.707771	2.2684e-05		0.054909	0.038768							0.0384258	0.037762							0.121794	0.0244612							0.0641852	0.066406
					0.0412014	0.13733			56.4229	0.707768	1.61941e-05		0.162814	0.036645			25.3844	0.707775	1.49867e-05		0.0557164	0.03616							0.0390357	0.037863							0.123758	0.0239597							0.0652038	0.074132
					0.0418553	0.13378			57.6905	0.707787	1.49261e-05		0.165398	0.039724			26.154	0.707815	2.15636e-05		0.0565238	0.040217							0.0396455	0.0371							0.125722	0.026878							0.0662225	0.069839
					0.0425092	0.12816							0.167982	0.034551			26.9834	0.707796	1.77741e-05		0.0573311	0.035774							0.0402554	0.036363							0.127686	0.0251593							0.0672412	0.07128
					0.0431639	0.12647							0.170566	0.034281			28.3379	0.707794	1.58251e-05		0.0581385	0.035436							0.0408652	0.037146							0.129653	0.0292998							0.0682598	0.071536
					0.0438178	0.11827							0.17315	0.035355			30.2108	0.707759	1.85157e-05		0.0597542	0.035369							0.0414758	0.03728							0.131617	0.0290296							0.0692785	0.072413
					0.0444717	0.11833							0.175734	0.034468			32.2809	0.707793	1.60514e-05		0.0613689	0.034341							0.0420856	0.036595							0.133581	0.0297198							0.0702983	0.071951
					0.0451256	0.11363							0.178321	0.032795			33.7551	0.707746	1.80862e-05		0.0621763	0.034907							0.0426955	0.034459							0.135545	0.0311623							0.071317	0.073912
					0.0457795	0.11038							0.180905	0.033396			35.6902	0.707775	1.94746e-05		0.0629837	0.032692							0.0433053	0.035859							0.137509	0.0300257							0.0723357	0.067738
					0.0464334	0.10484							0.183489	0.03263			37.7941	0.707802	1.75196e-05		0.0637911	0.037938							0.0439151	0.037463							0.139473	0.0283635							0.0733543	0.070664
					0.0470873	0.10553							0.186073	0.032391			39.9304	0.70779	1.9434e-05		0.0645984	0.038774							0.044525	0.035085							0.141437	0.0288071							0.074373	0.078269
					0.0477412	0.10436							0.188657	0.032025			40.8127	0.707788	1.80482e-05		0.0654058	0.037585							0.0451348	0.034403							0.143402	0.0237785							0.0753916	0.070682
					0.0483951	0.10176							0.191241	0.030854							0.0662132	0.041523							0.0457447	0.035193							0.145366	0.0232427							0.0764103	0.076689
					0.0490498	0.098158							0.193825	0.030515							0.0670215	0.036634							0.0463552	0.035842							0.147332	0.0205883							0.077429	0.076458
					0.0497037	0.093996							0.196408	0.029273							0.0678289	0.038134							0.0469651	0.032126							0.149296	0.0206007							0.0784488	0.081765
					0.0503576	0.089578							0.198995	0.029583							0.0686363	0.038714							0.0475749	0.033264							0.15126	0.0216878							0.0794675	0.081003
					0.0510115	0.088412							0.201579	0.030419							0.0694436	0.057307							0.0481848	0.033223							0.153224	0.0205984							0.0804861	0.078136
					0.0516654	0.084386							0.204163	0.030382							0.070251	0.038327							0.0487946	0.034549							0.155189	0.024867							0.0815048	0.076027
					0.0523193	0.085932							0.206747	0.029089							0.0710584	0.0508							0.0494044	0.034041							0.157153	0.0225162							0.0825235	0.083872
					0.0529732	0.082567							0.209331	0.031812							0.0718658	0.066912							0.0500143	0.033972							0.159117	0.0234983							0.0835421	0.077706
					0.0536271	0.077732							0.211915	0.032122							0.0726731	0.10532							0.0506241	0.033004							0.161081	0.02316							0.0845608	0.080681
					0.054281	0.080122							0.214499	0.030034							0.0775183	0.093122							0.0512347	0.034573							0.163047	0.0250665							0.0855795	0.085161
					0.0549357	0.078007							0.217083	0.030563							0.0783257	0.067473							0.0524544	0.032671							0.165011	0.0268847							0.0865993	0.08489
					0.0555896	0.081917							0.21967	0.029859							0.0791331	0.052864							0.0530642	0.033627							0.166976	0.0308695							0.087618	0.084168
					0.0562435	0.073021							0.222254	0.030974							0.0799404	0.049819							0.0536741	0.032958							0.16894	0.0338564							0.0886366	0.082641
					0.0568974	0.06931							0.224838	0.031497							0.0807478	0.05419							0.0542839	0.033658							0.170904	0.0372695							0.0896553	0.097951
					0.0575513	0.069436							0.227422	0.030232							0.0815561	0.046975							0.0548937	0.03149							0.172868	0.040184							0.0906739	0.098336
					0.0582052	0.072687							0.230006	0.031673							0.0823635	0.058321							0.0555036	0.031359							0.174832	0.0501702							0.0916926	0.090591
					0.0588591	0.068654							0.23259	0.032006							0.0831709	0.054263							0.0561134	0.030039							0.176796	0.0490649							0.0927113	0.092421
					0.059513	0.070367							0.235174	0.03983							0.0839783	0.058068							0.056724	0.030005							0.178763	0.0514845							0.0937299	0.095316
					0.0601669	0.067112							0.237758	0.034342							0.0847856	0.057418							0.0573338	0.030252							0.180727	0.0520598							0.0947498	0.099504
					0.0608216	0.064418							0.240345	0.038575							0.085593	0.062921							0.0579437	0.02995							0.182691	0.0478752							0.0957684	0.10372
					0.0614755	0.06637							0.242929	0.036939							0.0864004	0.064565							0.0585535	0.031563							0.184655	0.0497325							0.0967871	0.10709
					0.0621294	0.066242							0.245513	0.039618							0.0872078	0.058903							0.0591634	0.029877							0.186619	0.0499762							0.0978058	0.10762
					0.0627833	0.064553							0.248097	0.037103							0.0880151	0.065421							0.0597732	0.028966							0.188583	0.0482293							0.0988244	0.10842
					0.0634372	0.067312							0.250681	0.036096							0.0888234	0.069992							0.060383	0.028298							0.190547	0.0445898							0.0998431	0.10871
					0.0640911	0.061141							0.253265	0.036998							0.0896308	0.075766							0.0609929	0.028568							0.192511	0.0428805							0.100862	0.11579
					0.064745	0.059903							0.255849	0.038826							0.0904382	0.07864							0.0622133	0.030003							0.194478	0.0380873							0.10188	0.10919
					0.0653989	0.064039							0.258433	0.04073							0.0912456	0.085942							0.0628231	0.028852							0.196442	0.0361805							0.1029	0.11898
					0.0660528	0.061165							0.26102	0.040627							0.0920529	0.09073							0.063433	0.02877							0.198406	0.0347663							0.103919	0.12009
					0.0667075	0.057972							0.263604	0.038977							0.0928603	0.10023							0.0640428	0.028526							0.20037	0.0372726							0.104938	0.11689
					0.0673614	0.06324							0.266188	0.039279							0.0936677	0.11216							0.0646527	0.028681							0.202334	0.0383753							0.105956	0.11781
					0.0680153	0.055466							0.268772	0.041583							0.0944751	0.12134							0.0652625	0.028607							0.204299	0.0379112							0.106975	0.1307
					0.0686692	0.057994							0.271356	0.040739							0.0952824	0.1345							0.0658723	0.030528							0.206263	0.0414648							0.107994	0.1173
					0.0693231	0.053879							0.273939	0.03918							0.0960908	0.14651							0.0664829	0.027697							0.208227	0.0428618							0.109012	0.12251
					0.069977	0.061799							0.276523	0.040396							0.0968981	0.1546							0.0670927	0.028676							0.210193	0.0437489							0.111051	0.11829
					0.0706309	0.062599							0.279107	0.039866							0.0977055	0.15594							0.0677026	0.027793							0.212157	0.0482437							0.112069	0.12227
					0.0712848	0.056091							0.281694	0.038102							0.0985129	0.16285							0.0683124	0.02969							0.214121	0.0463822							0.113088	0.12415
					0.0719387	0.056451							0.284278	0.040586							0.0993203	0.16669							0.0689223	0.027665							0.216086	0.051567							0.114107	0.11911
					0.0725934	0.056329							0.286862	0.03588							0.100128	0.17219							0.0695321	0.029001							0.21805	0.0566362							0.115125	0.11873
					0.0732473	0.056074							0.289446	0.041182							0.100935	0.17175							0.070142	0.030755							0.220014	0.0596483							0.116144	0.11241
					0.0739012	0.055648							0.29203	0.03608							0.101742	0.16127							0.0707518	0.028639							0.221978	0.0557031							0.117163	0.12035
					0.0745551	0.05641							0.294614	0.040964							0.102551	0.16047							0.0713624	0.030011							0.223942	0.0620267							0.118181	0.11596
					0.075209	0.054167							0.297198	0.035093							0.103358	0.15048							0.0719722	0.031739							0.225908	0.0639431							0.119201	0.1108
					0.0758629	0.055522							0.299782	0.035831							0.104165	0.1433							0.0725821	0.034097							0.227873	0.0636677							0.12022	0.10691
					0.0765168	0.055104							0.302369	0.034157							0.104973	0.13714							0.0731919	0.034832							0.229837	0.0665946							0.121239	0.10222
					0.0771708	0.050948							0.304953	0.032679							0.10578	0.14153							0.0738017	0.035218							0.231801	0.068178							0.122257	0.1046
					0.0778247	0.053096							0.307537	0.036506							0.106588	0.1215							0.0744116	0.035655							0.233765	0.0757932							0.123276	0.087231
					0.0784793	0.053311							0.310121	0.036118							0.107395	0.13895							0.0750214	0.03656							0.235729	0.0745205							0.124295	0.098509
					0.0791332	0.052							0.312705	0.036785							0.108202	0.12086							0.0756313	0.036632							0.237693	0.0815914							0.125313	0.10193
					0.0797871	0.048666							0.315289	0.032476							0.10901	0.1233							0.0762418	0.035969							0.239657	0.0823924							0.126332	0.098352
					0.080441	0.04732							0.317873	0.034115							0.109818	0.11379							0.0768517	0.037096							0.241624	0.0866025							0.127352	0.093765
					0.0810949	0.047678							0.320457	0.032645							0.110625	0.11621							0.0774615	0.039171							0.243588	0.0873491							0.12837	0.085893
					0.0817489	0.049049							0.323044	0.03239							0.111433	0.10981							0.0780714	0.03929							0.245552	0.0876284							0.129389	0.091337
					0.0824028	0.047197							0.325628	0.033478							0.11224	0.093954							0.0786812	0.039664							0.247516	0.0814545							0.130408	0.084115
					0.0830567	0.045527							0.328212	0.032807							0.113048	0.092195							0.0799009	0.040546							0.24948	0.0823825							0.131426	0.087018
					0.0837113	0.050058							0.330796	0.029179							0.113855	0.096616							0.0805107	0.039613							0.251444	0.0774096							0.132445	0.090003
					0.0843652	0.047848							0.33338	0.033219							0.114662	0.092863							0.0811213	0.039221							0.253408	0.0696598							0.133464	0.088722
					0.0850191	0.047765							0.335964	0.032554							0.11547	0.092673							0.0817311	0.037736							0.255373	0.064186							0.134482	0.081643
					0.085673	0.046453							0.338548	0.032388							0.116277	0.10363							0.082341	0.035697							0.257337	0.0606697							0.135501	0.080813
					0.086327	0.044428							0.341132	0.032019							0.117085	0.11343							0.0829508	0.041207							0.259303	0.0548444							0.136521	0.088632
					0.0869809	0.042882							0.343716	0.03286							0.117893	0.11646							0.0835607	0.037794							0.261267	0.0499741							0.13754	0.072248
					0.0876348	0.042981							0.346303	0.032988							0.1187	0.12856							0.0841705	0.036522							0.263231	0.0471067							0.138558	0.082709
					0.0882887	0.041982							0.35147	0.031426							0.119507	0.12791							0.0847803	0.035632							0.265195	0.0415542							0.139577	0.076276
					0.0889426	0.043576							0.354054	0.033027							0.120315	0.12766							0.0853902	0.036649							0.26716	0.0365796							0.140595	0.075882
					0.0895972	0.038256							0.356638	0.032145							0.121122	0.13239							0.0860007	0.036954							0.269124	0.0344315							0.141614	0.082202
					0.0902511	0.038419							0.359222	0.03206							0.12193	0.13449							0.0866106	0.035252							0.271088	0.0281851							0.142633	0.07678
					0.0909051	0.037873							0.36439	0.032667							0.122737	0.14068							0.0872204	0.03779							0.273052	0.0258631							0.143651	0.085096
					0.091559	0.03767							0.366977	0.032438							0.123544	0.15399							0.0878303	0.035451							0.275018	0.0250099							0.144671	0.078055
					0.0922129	0.036812							0.369561	0.03135							0.124353	0.13641							0.0884401	0.036795							0.276983	0.0225991							0.14569	0.074428
					0.0928668	0.036397							0.372145	0.031998							0.12516	0.13417							0.08905	0.036093							0.278947	0.0215024							0.146709	0.074495
					0.0935207	0.036205							0.374729	0.030337							0.125967	0.13912							0.0896598	0.036751							0.280911	0.0210332							0.147727	0.074843
					0.0941746	0.034633							0.377313	0.032846							0.126775	0.14495							0.0902696	0.033101							0.282875	0.0209715							0.148746	0.079996
					0.0948285	0.034307							0.379897	0.030485							0.127582	0.14382							0.0908802	0.034769							0.284839	0.0192306							0.149765	0.083724
					0.0954832	0.033694							0.382481	0.028847							0.12839	0.15175							0.09149	0.035298							0.286803	0.0214685							0.150783	0.075025
					0.0961371	0.034951							0.385065	0.030593							0.129197	0.15032							0.0920999	0.034865							0.288767	0.0208414							0.151802	0.081036
					0.096791	0.03097							0.387652	0.031039							0.130004	0.16613							0.0927097	0.03266							0.290734	0.0222613							0.152822	0.075459
					0.0974449	0.029605							0.390236	0.030747							0.130812	0.16286							0.0933196	0.035918							0.292698	0.0243829							0.154859	0.079236
					0.0980988	0.028542							0.39282	0.035389							0.13162	0.16283							0.0939294	0.03269							0.294662	0.0269789							0.155878	0.073716
					0.0987527	0.026464							0.395404	0.031098							0.132427	0.17615							0.0945393	0.034758							0.296626	0.0279532							0.156896	0.079331
					0.0994066	0.026304							0.397988	0.036048							0.133235	0.16251							0.0951491	0.033019							0.29859	0.0308776							0.157915	0.077749
					0.10006	0.024559							0.400572	0.038498							0.134042	0.17218							0.0957597	0.03396							0.300554	0.0320352							0.158934	0.07378
					0.100714	0.026286							0.403156	0.037064							0.134849	0.16936							0.0963695	0.032524							0.302518	0.0355618							0.159952	0.074729
					0.101369	0.025485							0.40574	0.036417							0.135657	0.16058							0.0969793	0.033653							0.304483	0.0367992							0.161991	0.07558
					0.102023	0.024777							0.408327	0.039599							0.136464	0.14391							0.098199	0.031749							0.306449	0.0418497							0.16301	0.081663
					0.102677	0.024854							0.410911	0.040609							0.137272	0.14633							0.0988089	0.033553							0.308413	0.0466613							0.164028	0.076668
					0.103331	0.023148							0.413495	0.040951							0.138079	0.1317							0.0994187	0.034394							0.310377	0.0499643							0.165047	0.071723
					0.103985	0.023019							0.416079	0.044447							0.138887	0.12225							0.100639	0.033719							0.312341	0.0556123							0.166066	0.074365
					0.104639	0.02462							0.418663	0.048672							0.139695	0.11724							0.101249	0.03169							0.314305	0.0571262							0.167084	0.069038
					0.105292	0.024084							0.421247	0.052328							0.140502	0.11437							0.101859	0.03289							0.31627	0.0553905							0.168103	0.076414
					0.105946	0.023454							0.423831	0.057793							0.141309	0.10797							0.102469	0.032552							0.318234	0.053959							0.169123	0.074422
					0.1066	0.023861							0.426415	0.061765							0.142117	0.10564							0.103078	0.032758							0.320198	0.0509687							0.170141	0.069342
					0.107255	0.021663							0.429002	0.070187							0.142924	0.095305							0.103688	0.032536							0.322164	0.0504574							0.17116	0.070061
					0.107909	0.020611							0.431585	0.068073							0.143732	0.10545							0.104908	0.03332							0.324128	0.0484485							0.172179	0.071426
					0.108563	0.022965							0.434169	0.081014							0.144539	0.10032							0.105519	0.031941							0.326092	0.0469114							0.173197	0.070123
					0.109217	0.02219							0.436753	0.077567							0.145346	0.10724							0.106128	0.031638							0.328057	0.0499262							0.174216	0.074398
					0.109871	0.02056							0.439337	0.08407							0.146155	0.10222							0.106738	0.031616							0.330021	0.0492195							0.175235	0.076612
					0.110525	0.02171							0.441921	0.087258							0.146962	0.10425							0.107348	0.032742							0.331985	0.0467416							0.176253	0.071225
					0.111178	0.021462							0.444505	0.091689							0.147769	0.1007							0.107958	0.03081							0.333949	0.0457209							0.177273	0.077423
					0.111832	0.021368							0.447089	0.087923							0.148577	0.10976							0.108568	0.03217							0.335913	0.0446302							0.178292	0.084974
					0.112486	0.022121							0.449676	0.09281							0.150191	0.10603							0.109178	0.033064							0.337879	0.0469517							0.179311	0.083375
					0.113141	0.02047							0.45226	0.091848							0.150999	0.10879							0.109787	0.032567							0.339844	0.043283							0.180329	0.07957
					0.113795	0.02							0.454844	0.096329							0.151806	0.098							0.110397	0.03377							0.341808	0.0418693							0.181348	0.083175
					0.114449	0.019724							0.457428	0.11101							0.152614	0.10082							0.111008	0.032842							0.343772	0.0429178							0.182367	0.077326
					0.115103	0.020412							0.460012	0.11615							0.153422	0.10219							0.111618	0.033141							0.345736	0.042984							0.183385	0.081353
					0.115757	0.020826							0.462596	0.12318							0.154229	0.10329							0.112228	0.035378							0.3477	0.0411138							0.184404	0.091839
					0.11641	0.020281							0.46518	0.12878							0.155037	0.10036							0.112837	0.033219							0.349664	0.0372308							0.185424	0.096227
					0.117064	0.020832							0.467764	0.12112							0.155844	0.099038							0.113447	0.032524							0.351628	0.0338049							0.186442	0.092348
					0.117718	0.020528							0.470351	0.1462							0.156651	0.097762							0.114057	0.034563							0.353595	0.0290872							0.187461	0.10701
					0.118372	0.021327							0.472935	0.15885							0.157459	0.099337							0.114667	0.033578							0.355559	0.0264693							0.18848	0.083898
					0.119027	0.019578							0.475519	0.14332							0.158266	0.094963							0.115277	0.036164							0.357523	0.0243346							0.189498	0.1024
					0.120335	0.020564							0.478103	0.17985							0.159074	0.099954							0.115887	0.03269							0.359487	0.0227555							0.190517	0.098088
					0.120989	0.020645							0.480687	0.16121							0.159882	0.093432							0.116497	0.03477							0.361451	0.0213663							0.191536	0.10459
					0.121642	0.020543							0.483271	0.17654							0.160689	0.092698							0.117107	0.033075							0.363415	0.0241985							0.192554	0.10256
					0.122296	0.020173							0.485855	0.16158							0.161497	0.095764							0.117717	0.035158							0.365379	0.031372							0.193574	0.11659
					0.12295	0.02061							0.488439	0.15874							0.162304	0.096472							0.118327	0.035049							0.367344	0.0398179							0.194593	0.1105
					0.123604	0.020818							0.491026	0.18098							0.163111	0.093267							0.118937	0.036069							0.369308	0.0518467							0.195612	0.12038
					0.124258	0.019832							0.49361	0.16882							0.163919	0.088134							0.119546	0.038653							0.371274	0.0591752							0.19663	0.11563
					0.124913	0.021077							0.496194	0.17047							0.164726	0.082869							0.120156	0.036429							0.373238	0.0679958							0.197649	0.11216
					0.125567	0.019501							0.498778	0.1576							0.165533	0.082397							0.120767	0.036803							0.375202	0.0732738							0.198668	0.10891
					0.126221	0.021207							0.501362	0.16185							0.166341	0.074857							0.121377	0.038088							0.377167	0.0765464							0.199686	0.11845
					0.126874	0.0205							0.503946	0.16583							0.167149	0.070932							0.121986	0.037909							0.379131	0.0842995							0.201725	0.1029
					0.127528	0.020605							0.50653	0.15008							0.167957	0.063928							0.122596	0.036514							0.381095	0.0884343							0.202743	0.11316
					0.128182	0.019639							0.509113	0.15269							0.168764	0.065505							0.123206	0.038744							0.383059	0.0933147							0.203762	0.10946
					0.128836	0.018969							0.5117	0.15245							0.169571	0.056059							0.123816	0.040897							0.385023	0.0844839							0.204781	0.10961
					0.12949	0.018597							0.514284	0.15081							0.170379	0.054456							0.124426	0.041886							0.386989	0.07282							0.205799	0.10318
					0.130145	0.019603							0.516868	0.13296							0.171186	0.05159							0.125036	0.04202							0.388954	0.0569549							0.206818	0.11328
					0.130799	0.018453							0.519452	0.13179							0.171993	0.051404							0.125646	0.044275							0.390918	0.0442776							0.207837	0.10901
					0.131453	0.01991							0.522036	0.13073							0.172801	0.046621							0.126256	0.043863							0.392882	0.0316397							0.208855	0.10576
					0.132106	0.019268							0.52462	0.11387							0.173608	0.043525							0.126866	0.042983							0.394846	0.02441							0.209875	0.10308
					0.13276	0.021443							0.527204	0.11247							0.174416	0.044237							0.127476	0.047793							0.39681	0.0222423							0.210894	0.096436
					0.133414	0.018311							0.529788	0.097067							0.175224	0.042195							0.128086	0.045757							0.398774	0.0202713							0.211912	0.10415
					0.134068	0.017024							0.532375	0.096886							0.176031	0.04108							0.128695	0.047915							0.400738	0.0218822							0.212931	0.099265
					0.134722	0.017264							0.534959	0.087809							0.176839	0.04112							0.129305	0.050121							0.402705	0.0215182							0.21395	0.1008
					0.135376	0.017032							0.537543	0.077677							0.177646	0.03778							0.129915	0.047675							0.404669	0.02156							0.214968	0.089601
					0.136031	0.017585							0.540127	0.075357							0.178453	0.040966							0.130526	0.048965							0.406633	0.022483							0.215987	0.092815
					0.136685	0.016907							0.542711	0.080613							0.181684	0.036514							0.131136	0.048342							0.408597	0.0249813							0.217006	0.091405
					0.137338	0.016749							0.545295	0.07432							0.182491	0.037595							0.131745	0.049092							0.410561	0.0288524							0.218026	0.092574
					0.137992	0.01927							0.547879	0.072334							0.183299	0.037305							0.132355	0.04944							0.412525	0.0339979							0.219044	0.090683
					0.138646	0.016256							0.550463	0.071057							0.184106	0.034706							0.132965	0.05307							0.414489	0.0411464							0.220063	0.088418
					0.1393	0.017761							0.55305	0.084601							0.184913	0.037473							0.133575	0.052546							0.416454	0.0483785							0.221082	0.09625
					0.139954	0.01745							0.555634	0.08474							0.185721	0.035687							0.134185	0.051723							0.41842	0.053629							0.2221	0.095987
					0.140608	0.018272							0.558218	0.10145							0.186528	0.037911							0.134795	0.051497							0.420384	0.0638316							0.223119	0.10683
					0.141262	0.018002							0.560802	0.10907							0.187335	0.040314							0.135405	0.051832							0.422348	0.0730248							0.224138	0.10522
					0.141917	0.018314							0.563386	0.11459							0.188143	0.044079							0.136015	0.051642							0.424312	0.0853118							0.225156	0.10989
					0.14257	0.018498							0.56597	0.1203							0.188951	0.044557							0.136625	0.05627							0.426276	0.0983778							0.226175	0.10393
					0.143224	0.018771							0.568554	0.11877							0.189758	0.045369							0.137235	0.055619							0.428241	0.102284							0.227195	0.10726
					0.143878	0.019923							0.571138	0.13142							0.190566	0.045149							0.137845	0.055334							0.430205	0.0956304							0.228213	0.12432
					0.144532	0.020939							0.573722	0.15099							0.191373	0.046723							0.138454	0.049716							0.432169	0.0843066							0.229232	0.12509
					0.145186	0.023479							0.576309	0.14234							0.192181	0.053045							0.139064	0.060604							0.434135	0.0664906							0.230251	0.11828
					0.14584	0.021323							0.578893	0.17043							0.192988	0.053122							0.139674	0.059258							0.436099	0.0538431							0.231269	0.11542
					0.146494	0.022523							0.581477	0.18818							0.193795	0.058717							0.140285	0.060531							0.438063	0.0359587							0.232288	0.12854
					0.147148	0.023301							0.584061	0.19365							0.194603	0.069642							0.140894	0.056876							0.440028	0.0230997							0.233307	0.13826
					0.147802	0.023796							0.586644	0.18533							0.197833	0.073503							0.141504	0.062216							0.441992	0.0190466							0.234325	0.1332
					0.148456	0.024257							0.589228	0.21925							0.198641	0.06908							0.142114	0.067116							0.443956	0.0175529							0.235345	0.13326
					0.14911	0.024677							0.591812	0.22543							0.199448	0.068517							0.142724	0.062925							0.44592	0.0174967							0.236364	0.12958
					0.149764	0.024162							0.594396	0.22545							0.200255	0.062846							0.143334	0.064892							0.447884	0.0178633							0.237383	0.13784
					0.150418	0.027389							0.596983	0.24751							0.201063	0.063346							0.143944	0.068929							0.44985	0.0182874							0.238401	0.14273
					0.151072	0.029004							0.599567	0.23984							0.20187	0.06248							0.144554	0.064998							0.451815	0.0192321							0.23942	0.14882
					0.151726	0.028649							0.602151	0.2617							0.203486	0.060204							0.145164	0.06851							0.453779	0.0201646							0.240439	0.14956
					0.15238	0.027906							0.604735	0.24964							0.204293	0.05367							0.145774	0.065953							0.455743	0.0221926							0.241457	0.15464
					0.153034	0.028594							0.607319	0.26087							0.2051	0.054968							0.146384	0.063935							0.457707	0.0240077							0.242476	0.14251
					0.153688	0.029379							0.609903	0.24415							0.205908	0.052571							0.146994	0.07113							0.459671	0.0276873							0.243496	0.15902
					0.154342	0.029523							0.612487	0.24482							0.206715	0.057233							0.147603	0.060585							0.461635	0.0314785							0.244514	0.13796
					0.154996	0.027794							0.615071	0.23596							0.207523	0.063513							0.148213	0.05996							0.463599	0.0359932							0.245533	0.14697
					0.15565	0.030016							0.617658	0.22839							0.20833	0.061944							0.148823	0.058336							0.465563	0.0397872							0.246552	0.15408
					0.156304	0.028066							0.620242	0.2349							0.209137	0.061211							0.149433	0.060947							0.46753	0.0441031							0.24757	0.15955
					0.156958	0.028089							0.622826	0.24533							0.209945	0.067249							0.150044	0.059471							0.469494	0.0478011							0.248589	0.15619
					0.157612	0.027851							0.62541	0.22318							0.210753	0.069447							0.150653	0.055889							0.471458	0.0446779							0.249608	0.15844
					0.158266	0.028476							0.627994	0.21238							0.21156	0.069907							0.151263	0.054545							0.473422	0.0421824							0.250626	0.16196
					0.15892	0.027813							0.630578	0.21141							0.212368	0.073433							0.151873	0.050958							0.475386	0.0379575							0.251646	0.15535
					0.159574	0.026754							0.633162	0.2007							0.213175	0.077368							0.152483	0.050949							0.47735	0.0344855							0.252665	0.14418
					0.160228	0.027619							0.635746	0.17523							0.213983	0.081356							0.153093	0.044218							0.479315	0.0322073							0.253684	0.14213
					0.160882	0.026588							0.638333	0.1571							0.21479	0.086757							0.153703	0.046904							0.481279	0.0275478							0.254702	0.14797
					0.161536	0.023972							0.640917	0.14938							0.215597	0.088728							0.154312	0.047555							0.483245	0.0268191							0.255721	0.13957
					0.16219	0.025534							0.643501	0.12717							0.216405	0.096516							0.154923	0.04451							0.485209	0.0253823							0.25674	0.14297
					0.162844	0.023596							0.646085	0.11959							0.217213	0.087769							0.155533	0.042356							0.487173	0.0242142							0.257758	0.14589
					0.163498	0.024513							0.648669	0.109							0.21802	0.082365							0.156143	0.045936							0.489138	0.0261118							0.258777	0.14371
					0.164152	0.023416							0.651253	0.10001							0.218828	0.092164							0.156753	0.03954							0.491102	0.025213							0.259797	0.12854
					0.164806	0.022787							0.653837	0.086796							0.219635	0.091781							0.157362	0.040606							0.493066	0.0267387							0.260815	0.11092
					0.16546	0.022282							0.656421	0.085734							0.220442	0.094588							0.157972	0.041971							0.49503	0.0275903							0.261834	0.14098
					0.166114	0.020456							0.659008	0.090571							0.22125	0.086499							0.158582	0.040297							0.496994	0.0276629							0.262853	0.12261
					0.166768	0.021372							0.661592	0.077342							0.222057	0.093018							0.159192	0.040351							0.49896	0.0283464							0.263871	0.11453
					0.167422	0.021388							0.664175	0.082547							0.222865	0.087484							0.159802	0.038191							0.500925	0.027906							0.26489	0.12003
					0.168076	0.020378							0.666759	0.069143							0.223672	0.092437							0.160412	0.040481							0.502889	0.0252582							0.265909	0.12068
					0.16873	0.020557							0.669343	0.062339							0.22448	0.092871							0.161022	0.041554							0.504853	0.0244849							0.266927	0.12829
					0.169384	0.02029							0.671927	0.057093							0.225288	0.091182							0.161632	0.041304							0.506817	0.0233653							0.267947	0.10879
					0.170038	0.020873							0.674511	0.050326							0.226902	0.093103							0.162242	0.048036							0.508781	0.0231053							0.268966	0.10997
					0.170691	0.01984							0.677095	0.047378							0.22771	0.088809							0.162852	0.04845							0.510745	0.0220324							0.269985	0.094035
					0.171346	0.021122							0.679682	0.043715							0.228517	0.093445							0.163462	0.054822							0.512709	0.0226153							0.271003	0.096213
					0.172	0.021408							0.682266	0.044693							0.229325	0.092055							0.164071	0.059829							0.514676	0.0265869							0.272022	0.08649
					0.172654	0.022138							0.68485	0.038955							0.230132	0.089838							0.164681	0.069843							0.51664	0.0240203							0.273041	0.077724
					0.173308	0.021882							0.687434	0.03994							0.230939	0.094108							0.165292	0.057567							0.518604	0.0246895							0.274059	0.085859
					0.173962	0.024296							0.690018	0.039321							0.231748	0.090903							0.165902	0.057779							0.520568	0.0254945							0.275078	0.087286
					0.174616	0.024443							0.692602	0.046084							0.232555	0.086019							0.166511	0.064678							0.522532	0.02471							0.276098	0.079253
					0.17527	0.025307							0.695186	0.038377							0.233362	0.092543							0.167121	0.07152							0.524496	0.02452							0.277116	0.085189
					0.175923	0.025291							0.69777	0.036218							0.23417	0.097477							0.167731	0.068038							0.52646	0.0241871							0.278135	0.082765
					0.176577	0.026011							0.700357	0.04017							0.234977	0.10665							0.168341	0.077099							0.528425	0.0225697							0.279154	0.076147
					0.177232	0.026298							0.702941	0.038175							0.235784	0.10095							0.168951	0.080144							0.530391	0.0215648							0.280172	0.079633
					0.177886	0.027125							0.705525	0.041058							0.236592	0.091986							0.169561	0.083207							0.532355	0.0210122							0.281191	0.076035
					0.17854	0.028403							0.708109	0.035278							0.237399	0.091316							0.170171	0.081833							0.534319	0.0220508							0.28221	0.074522
					0.179194	0.0291							0.710693	0.038334							0.238207	0.091647							0.170781	0.087668							0.536283	0.0268964							0.283228	0.080196
					0.179848	0.029497							0.713277	0.036828							0.239015	0.095192							0.171391	0.089509							0.538247	0.0292155							0.284248	0.08182
					0.180502	0.031501							0.715861	0.039674							0.239822	0.098011							0.172001	0.091956							0.540212	0.0333947							0.285267	0.080153
					0.181155	0.031017							0.718445	0.036133							0.24063	0.09332							0.172611	0.093428							0.542176	0.0346344							0.286285	0.089662
					0.181809	0.030457							0.721032	0.037053							0.241437	0.096343							0.17322	0.093198							0.54414	0.0363176							0.287304	0.085102
					0.182464	0.033344							0.723616	0.032918							0.242244	0.1494							0.17383	0.090373							0.546106	0.0352057							0.288323	0.084579
					0.183118	0.03257							0.7262	0.034413							0.24709	0.13621							0.17444	0.095113							0.54807	0.0327387							0.289341	0.091601
					0.183772	0.030582							0.728784	0.03586							0.247897	0.092847							0.175051	0.096262							0.550034	0.031239							0.29036	0.07947
					0.184426	0.031387							0.731368	0.036471							0.248704	0.092624							0.175661	0.096309							0.551999	0.0364411							0.291379	0.086302
					0.18508	0.033315							0.733952	0.031155							0.249512	0.086516							0.17627	0.09897							0.553963	0.0431797							0.292399	0.078862
					0.185734	0.03301							0.736536	0.032886							0.250319	0.085009							0.17688	0.09529							0.555927	0.0508444							0.293417	0.082097
					0.186387	0.033512							0.73912	0.031378							0.251126	0.088769							0.17749	0.10092							0.557891	0.0592959							0.294436	0.088632
					0.187041	0.033349							0.741707	0.032323							0.251934	0.081567							0.1781	0.095655							0.559855	0.0607355							0.295455	0.089091
					0.187695	0.033864							0.74429	0.030713							0.252741	0.082953							0.17871	0.10384							0.561822	0.0630337							0.296473	0.084211
					0.18835	0.033106							0.746874	0.030416							0.25355	0.085382							0.17932	0.097195							0.563786	0.0546841							0.297492	0.085122
					0.189004	0.0319							0.749458	0.031209							0.254357	0.082698							0.17993	0.099921							0.56575	0.0459664							0.298511	0.090569
					0.189658	0.032502							0.752042	0.033294							0.255972	0.090567							0.18054	0.10323							0.567714	0.0350726							0.299529	0.093192
					0.190312	0.031958							0.754626	0.030448							0.256779	0.085547							0.18115	0.10344							0.569678	0.0257629							0.300549	0.087946
					0.190966	0.032499							0.75721	0.03237							0.258394	0.08216							0.18176	0.099499							0.571642	0.0257355							0.301568	0.088384
					0.191619	0.030565							0.759794	0.03146							0.259201	0.084322							0.18237	0.11072							0.573606	0.018906							0.302586	0.084971
					0.192273	0.030239							0.764965	0.030912							0.260009	0.087035							0.182979	0.10171							0.57557	0.018526							0.303605	0.082846
					0.192927	0.029541							0.767549	0.030803							0.260817	0.086856							0.183589	0.11745							0.577534	0.0184836							0.304624	0.071227
					0.193581	0.032144							0.770133	0.032456							0.261624	0.091838							0.184199	0.097856							0.579501	0.0193555							0.305642	0.084731
					0.194236	0.029793							0.772717	0.033803							0.262432	0.085556							0.18481	0.10437							0.581465	0.0194622							0.306661	0.078696
					0.19489	0.028946							0.775301	0.032876							0.263239	0.084254							0.185419	0.10722							0.583429	0.0186653							0.30768	0.098432
					0.195544	0.030513							0.777885	0.032827							0.264046	0.081846							0.186029	0.10273							0.585393	0.0181196							0.3087	0.07705
					0.196198	0.028597							0.780469	0.0314							0.264854	0.089728							0.186639	0.10749							0.587357	0.0177852							0.309718	0.072202
					0.196851	0.030483							0.783056	0.028655							0.265661	0.082321							0.187249	0.10379							0.589322	0.0175402							0.310737	0.065594
					0.197505	0.028621							0.78564	0.032064							0.266468	0.078979							0.187859	0.11595							0.591286	0.0170789							0.311756	0.070697
					0.198159	0.029983							0.788224	0.030389							0.267276	0.080454							0.188469	0.10822							0.59325	0.0181617							0.312774	0.068165
					0.198813	0.028099							0.793392	0.030183							0.268084	0.086554							0.189079	0.11239							0.595216	0.0194653							0.313793	0.065189
					0.199467	0.028279							0.795976	0.028943							0.268892	0.080021							0.189689	0.11643							0.59718	0.0182503							0.314812	0.063707
					0.200122	0.02914							0.79856	0.028715							0.269699	0.078245							0.190299	0.11838							0.599144	0.0197789							0.31583	0.063735
					0.200776	0.027536							0.801144	0.030497							0.270506	0.079119							0.190909	0.11441							0.601109	0.0222391							0.31685	0.068791
					0.20143	0.028362							0.803731	0.030061							0.271314	0.077553							0.191519	0.12027							0.603073	0.0230483							0.317869	0.061247
					0.202083	0.029977							0.806315	0.031496							0.272121	0.080721							0.192128	0.11472							0.605037	0.0244846							0.318887	0.057688
					0.202737	0.029096							0.808899	0.02787							0.272928	0.088582							0.192738	0.12209							0.607001	0.0251996							0.319906	0.057113
					0.203391	0.030408							0.811483	0.030861							0.273736	0.087929							0.193348	0.11789							0.608965	0.0246269							0.320925	0.064147
					0.204045	0.030334							0.814067	0.029772							0.274544	0.079906							0.194569	0.12485							0.610931	0.0240816							0.321943	0.064193
					0.204699	0.02916							0.816651	0.027565							0.275351	0.08203							0.195178	0.13127							0.612896	0.0215465							0.322962	0.057176
					0.205353	0.030762							0.819234	0.029071							0.276159	0.075143							0.195788	0.12518							0.61486	0.0221742							0.323981	0.063286
					0.206008	0.031861							0.821818	0.03064							0.276966	0.081135							0.196398	0.12757							0.616824	0.0204994							0.324999	0.057111
					0.206662	0.030473							0.824402	0.027354							0.277774	0.083095							0.197008	0.12649							0.618788	0.0202618							0.326019	0.063698
					0.207315	0.030427							0.826989	0.027236							0.278581	0.088159							0.197618	0.13104							0.620752	0.0202717							0.327038	0.057777
					0.207969	0.030105							0.829573	0.028811							0.281003	0.10159							0.198228	0.13223							0.622716	0.0207492							0.328057	0.059462
					0.208623	0.030566							0.832157	0.026796							0.281811	0.085697							0.198837	0.12239							0.62468	0.0220822							0.329075	0.059648
					0.209277	0.03031							0.834741	0.027039							0.282619	0.083948							0.199448	0.12299							0.626647	0.0221457							0.330094	0.065979
					0.209931	0.030424							0.837325	0.026464							0.283426	0.099643							0.200058	0.12439							0.628611	0.0225602							0.331113	0.061112
					0.210585	0.031767							0.839909	0.027727							0.284234	0.08547							0.200668	0.12801							0.630575	0.021796							0.332131	0.058169
					0.211239	0.03069							0.842493	0.027338							0.285041	0.085874							0.201278	0.12837							0.632539	0.021835							0.33315	0.061736
					0.211894	0.030199							0.845077	0.029247							0.285848	0.097392							0.201887	0.1318							0.634503	0.0238032							0.33417	0.0629
					0.212547	0.029708							0.847664	0.026908							0.286656	0.10074							0.203107	0.1274							0.636467	0.0240432							0.335188	0.060527
					0.213201	0.031314							0.852832	0.024985							0.287463	0.080461							0.203717	0.12327							0.638431	0.0262468							0.336207	0.05943
					0.213855	0.031823							0.855416	0.025593							0.28827	0.080092							0.204327	0.13191							0.640396	0.0284378							0.337226	0.063962
					0.214509	0.030492							0.858	0.025609							0.289079	0.080409							0.204937	0.12494							0.642362	0.0337327							0.338244	0.059616
					0.215163	0.031816							0.860584	0.025942							0.289886	0.088299							0.205547	0.12309							0.644326	0.0372223							0.340282	0.062822
					0.215817	0.031222							0.863168	0.026069							0.291501	0.08874							0.206157	0.11982							0.64629	0.0414126							0.3413	0.058021
					0.216471	0.030003							0.865752	0.025045							0.292308	0.070664							0.207377	0.12123							0.648254	0.045599							0.34232	0.06254
					0.217125	0.031345							0.868339	0.025677							0.293116	0.069624							0.207987	0.12373							0.650218	0.0492285							0.343339	0.06183
					0.218433	0.031249							0.870923	0.026375							0.293923	0.076606							0.208596	0.12698							0.652183	0.0507071							0.344358	0.060516
					0.219087	0.031984							0.873507	0.028371							0.29473	0.069918							0.209207	0.12415							0.654147	0.0492417							0.345376	0.056332
					0.219741	0.030496							0.876091	0.026058							0.295538	0.073907							0.209817	0.12556							0.656111	0.0455846							0.346395	0.06099
					0.220395	0.029886							0.878675	0.026927							0.296346	0.072384							0.211036	0.13102							0.658077	0.0464729							0.347413	0.060044
					0.221049	0.029562							0.881259	0.026045							0.297153	0.070076							0.212256	0.13294							0.660041	0.0419275							0.348432	0.055997
					0.221703	0.02835							0.886427	0.026899							0.297961	0.074192							0.212866	0.13811							0.662006	0.0408223							0.349451	0.059143
					0.222357	0.027705							0.889014	0.029485							0.298768	0.073552							0.213476	0.12746							0.66397	0.0411802							0.350471	0.057407
					0.223011	0.028789							0.894182	0.028909							0.299576	0.069541							0.214086	0.12869							0.665934	0.0434501							0.351489	0.057647
					0.223665	0.027603							0.896766	0.028197							0.300383	0.071353							0.214696	0.12808							0.667898	0.0410594							0.352508	0.052301
					0.224319	0.028055							0.899349	0.025483							0.30119	0.064682							0.215306	0.12748							0.669862	0.0479824							0.353527	0.056199
					0.224973	0.026603							0.901933	0.02838							0.301998	0.068311							0.215916	0.12493							0.671826	0.0490262							0.354545	0.063171
					0.225627	0.027211							0.904517	0.027948							0.302805	0.065412							0.216526	0.12131							0.67379	0.055925							0.355564	0.055915
					0.226281	0.026093							0.907101	0.025814							0.303613	0.065632							0.217136	0.12082							0.675757	0.0597357							0.356583	0.052014
					0.226935	0.026507							0.909688	0.027648							0.304421	0.065718							0.217745	0.11859							0.677721	0.0702803							0.357601	0.050454
					0.227589	0.025191							0.912272	0.025408							0.305228	0.062398							0.218355	0.11362							0.679685	0.0718804							0.358621	0.057357
					0.228243	0.025784							0.914856	0.026082							0.306035	0.064063							0.218965	0.10906							0.681649	0.0756846							0.35964	0.058842
					0.228897	0.025731							0.91744	0.027437							0.306843	0.061474							0.219576	0.10898							0.683613	0.0752614							0.360658	0.051092
					0.229551	0.026096							0.920024	0.025967							0.30765	0.058528							0.220186	0.10785							0.685577	0.073258							0.361677	0.053214
					0.230205	0.024288							0.922608	0.027917							0.308458	0.060834							0.220795	0.11419							0.687541	0.0705624							0.362696	0.058646
					0.230859	0.025721							0.925192	0.028029							0.309265	0.061656							0.221405	0.10316							0.689506	0.0626571							0.363714	0.049636
					0.232167	0.0254							0.927776	0.027215							0.310072	0.055718							0.222015	0.094899							0.691472	0.0538975							0.364733	0.05673
					0.232821	0.024416							0.930363	0.027862							0.310881	0.053924							0.222625	0.10294							0.693436	0.0494436							0.365752	0.049793
					0.233475	0.025576							0.932947	0.029186							0.311688	0.054971							0.223235	0.10063							0.6954	0.0400605							0.366772	0.050405
					0.234129	0.025638							0.935531	0.028785							0.312495	0.058114							0.223845	0.097925							0.697364	0.0333735							0.36779	0.046835
					0.234783	0.024518							0.938115	0.028083							0.313303	0.05877							0.224455	0.098036							0.699328	0.0318846							0.368809	0.045698
					0.235437	0.026561							0.940699	0.027371							0.31411	0.10033							0.225065	0.094614							0.701293	0.0311407							0.369828	0.044909
					0.236091	0.0263							0.943283	0.028201							0.314918	0.12499							0.225675	0.094328							0.703257	0.0323253							0.370846	0.042713
					0.236745	0.026154							0.945867	0.026947							0.315725	0.18919							0.226285	0.096818							0.705221	0.0345097							0.371865	0.040817
					0.237399	0.026739							0.948451	0.029669							0.318955	0.13801							0.226895	0.085293							0.707187	0.035512							0.372884	0.052852
					0.238053	0.026404							0.951038	0.02716							0.319763	0.074754							0.227504	0.085273							0.709151	0.0351381							0.373902	0.03644
					0.238707	0.029097							0.953622	0.026386							0.32057	0.061986							0.228114	0.085076							0.711115	0.0377593							0.374922	0.037644
					0.239361	0.026614							0.956206	0.027826							0.321377	0.062835							0.228724	0.082111							0.71308	0.0358337							0.375941	0.037824
					0.240015	0.026757							0.95879	0.02843							0.322185	0.063527							0.229335	0.083984							0.715044	0.0332834							0.376959	0.036582
					0.240669	0.027114							0.961374	0.02811							0.322992	0.062015							0.229944	0.075139							0.717008	0.0317222							0.377978	0.035497
					0.241323	0.028842							0.963958	0.027361							0.3238	0.059757							0.230554	0.074266							0.718972	0.0270146							0.378997	0.033277
					0.241977	0.02896							0.966542	0.027355							0.324607	0.066614							0.231164	0.070849							0.720936	0.0259658							0.380015	0.035637
					0.242631	0.026519							0.969126	0.02831							0.325415	0.061779							0.231774	0.063539							0.722902	0.0254009							0.381034	0.037414
					0.243285	0.026853							0.974297	0.028351							0.326223	0.059725							0.232384	0.063365							0.724867	0.0269877							0.382053	0.036698
					0.243939	0.027766							0.97688	0.025263							0.32703	0.072416							0.232994	0.063887							0.726831	0.0262332							0.383073	0.035656
					0.244593	0.028336							0.979464	0.025427							0.327837	0.059734							0.233604	0.064884							0.728795	0.026835							0.384091	0.034809
					0.245247	0.028797							0.982048	0.026328							0.328645	0.058458							0.234214	0.059722							0.730759	0.0266328							0.38511	0.036473
					0.2459	0.027583							0.984632	0.025006							0.329452	0.062545							0.234824	0.055447							0.732723	0.026906							0.386129	0.032848
					0.246555	0.02967							0.987216	0.025276							0.33026	0.06343							0.235434	0.057019							0.734687	0.0260642							0.387147	0.034236
					0.247209	0.027256							0.9898	0.024876							0.331067	0.067099							0.236044	0.054242							0.736651	0.0226048							0.388166	0.032513
					0.247863	0.028459							0.992387	0.025843							0.331875	0.066449							0.236653	0.051666							0.738618	0.0233644							0.389185	0.028597
					0.248517	0.029329							0.994971	0.024631							0.332683	0.071847							0.237263	0.0535							0.740582	0.0247718							0.390203	0.030927
					0.249171	0.030065							0.997555	0.02496							0.33349	0.064758							0.237873	0.052451							0.742546	0.0189704							0.391223	0.02949
					0.249825	0.029624							1.00011	0.025204							0.334297	0.068018							0.238483	0.060709							0.74451	0.0176218							0.392242	0.03103
					0.250479	0.028658							1.00214	0.024404							0.335105	0.068347							0.239094	0.065119							0.746474	0.0158894							0.39326	0.030474
					0.251132	0.030105							1.00417	0.024811							0.335912	0.069939							0.239703	0.065472							0.748438	0.0157936							0.394279	0.030784
					0.251786	0.029991							1.00621	0.025582							0.336719	0.072437							0.240313	0.067361							0.750402	0.0161984							0.395298	0.03157
					0.252441	0.030892							1.00824	0.024283							0.337527	0.077725							0.240923	0.070555							0.752367	0.0154053							0.396316	0.032312
					0.253095	0.031188							1.01027	0.025551							0.338334	0.076826							0.241533	0.073924							0.754333	0.0154882							0.398354	0.03193
					0.253749	0.031408							1.0123	0.025536							0.339143	0.084105							0.242143	0.077039							0.756297	0.0164218							0.400392	0.034235
					0.254403	0.030647							1.01434	0.024647							0.33995	0.0794							0.242753	0.08208							0.758261	0.0176775							0.401411	0.029065
					0.255057	0.030082							1.01637	0.024419							0.340757	0.080065							0.243362	0.08597							0.760225	0.0177595							0.40243	0.031168
					0.255711	0.032488							1.02043	0.024977							0.341565	0.086877							0.243973	0.082254							0.762189	0.0171349							0.403448	0.031694
					0.256364	0.031604							1.02247	0.02308							0.342372	0.067402							0.244583	0.088741							0.764154	0.0182272							0.404467	0.0311
					0.257018	0.032009							1.0245	0.023357							0.343179	0.081278							0.245193	0.093268							0.766118	0.0174947							0.405486	0.025966
					0.257672	0.032424							1.02653	0.024124							0.343987	0.081222							0.245803	0.099715							0.768082	0.0181781							0.406504	0.027347
					0.258327	0.036074							1.02856	0.024208							0.344794	0.08048							0.246412	0.091655							0.770048	0.0179192							0.407524	0.030656
					0.258981	0.032083							1.0306	0.023116							0.345602	0.086053							0.247022	0.094138							0.772012	0.0200644							0.408543	0.02846
					0.259635	0.031161							1.03263	0.024436							0.349639	0.09423							0.247632	0.090874							0.773977	0.0205988							0.409561	0.027484
					0.260289	0.033385							1.03466	0.023392							0.350447	0.089156							0.248242	0.09626							0.775941	0.0247625							0.41058	0.030368
					0.260943	0.034924							1.03669	0.024332							0.351254	0.077792							0.248852	0.096722							0.777905	0.0261512							0.411599	0.031159
					0.261596	0.035278							1.03872	0.023473							0.352061	0.069111							0.249462	0.095433							0.779869	0.0273272							0.412617	0.029697
					0.26225	0.032865							1.04076	0.022709							0.352869	0.070113							0.250072	0.090618							0.781833	0.0325826							0.413636	0.028059
					0.262904	0.035256							1.04279	0.023679							0.353677	0.068287							0.250682	0.091395							0.783797	0.0318365							0.414655	0.029028
					0.263558	0.034878							1.04482	0.022896							0.354485	0.068324							0.251292	0.095955							0.785761	0.0360406							0.415673	0.0313
					0.264213	0.0345							1.04686	0.022537							0.355292	0.063626							0.251902	0.090776							0.787728	0.0386468							0.416693	0.033011
					0.264867	0.034067							1.04889	0.024558							0.356099	0.062741							0.252511	0.084281							0.789692	0.0400739							0.417712	0.032002
					0.265521	0.035992							1.05092	0.02238							0.356907	0.057684							0.253121	0.086443							0.791656	0.0412144							0.41873	0.032263
					0.266175	0.037908							1.05295	0.024535							0.357714	0.057498							0.253732	0.081477							0.79362	0.0403027							0.419749	0.030737
					0.266828	0.036863							1.05498	0.025358							0.358521	0.052455							0.254342	0.084708							0.795584	0.0420719							0.420768	0.032228
					0.267482	0.037177							1.05702	0.024217							0.359329	0.065687							0.254952	0.079728							0.797548	0.0391313							0.421786	0.034003
					0.268136	0.036717							1.05905	0.024941							0.360944	0.053812							0.255561	0.08079							0.799512	0.0366779							0.422805	0.030902
					0.26879	0.036564							1.06108	0.026326							0.361752	0.046907							0.256171	0.085257							0.801477	0.0355833							0.423824	0.038662
					0.269444	0.035432							1.06311	0.026582							0.362559	0.043701							0.256781	0.088337							0.803443	0.0316755							0.424844	0.03299
					0.270099	0.036543							1.06515	0.026517							0.363367	0.044805							0.257391	0.082482							0.805407	0.0278904							0.425862	0.036947
					0.270753	0.03695							1.06718	0.029179							0.364981	0.042343							0.258001	0.08467							0.807371	0.0280571							0.426881	0.035529
					0.271407	0.038128							1.06921	0.028469							0.365789	0.039699							0.258611	0.082746							0.809335	0.0272632							0.4279	0.035001
					0.27206	0.039116							1.07124	0.028973							0.366596	0.03969							0.259221	0.087368							0.811299	0.0262569							0.428918	0.042761
					0.272714	0.036372							1.07328	0.028977							0.367403	0.037274							0.259831	0.083908							0.813264	0.0256603							0.429937	0.03535
					0.273368	0.03747							1.07531	0.029909							0.368212	0.047183							0.260441	0.084504							0.815228	0.0261291							0.430956	0.043239
					0.274022	0.039944							1.07734	0.030253							0.369019	0.039423							0.261051	0.082897							0.817192	0.0254934							0.431974	0.036988
					0.274676	0.039125							1.07937	0.030032							0.369827	0.036704							0.261661	0.082333							0.819158	0.0264576							0.432994	0.038785
					0.27533	0.037453							1.08141	0.031432							0.370634	0.036935							0.26227	0.085882							0.821122	0.0273763							0.434013	0.040638
					0.275985	0.038168							1.08344	0.032547							0.371441	0.033483							0.26288	0.08625							0.823086	0.0295593							0.435031	0.040127
					0.276639	0.040564							1.08547	0.031503							0.372249	0.032137							0.263491	0.08435							0.825051	0.0294237							0.43605	0.037852
					0.277292	0.039998							1.0875	0.032409							0.373056	0.031606							0.264101	0.08062							0.827015	0.027066							0.437069	0.038552
					0.277946	0.036925							1.08953	0.033758							0.373863	0.028519							0.264711	0.078445							0.828979	0.0296858							0.438087	0.035904
					0.2786	0.037965							1.09157	0.033953							0.374671	0.051894							0.26532	0.080494							0.830943	0.0280765							0.439106	0.035682
					0.279254	0.037494							1.0936	0.03236							0.375479	0.028336							0.26593	0.074826							0.832907	0.02566							0.440125	0.046058
					0.279908	0.037046							1.09563	0.033206							0.376286	0.026686							0.26654	0.077635							0.834874	0.0245244							0.442163	0.036123
					0.280562	0.037003							1.09767	0.034059							0.377094	0.025968							0.26715	0.076545							0.836838	0.0232558							0.443182	0.03885
					0.281217	0.038415							1.0997	0.034692							0.377901	0.026704							0.26776	0.072378							0.838802	0.021511							0.444201	0.038636
					0.281871	0.034791							1.10173	0.034411							0.378709	0.025272							0.26837	0.067186							0.840766	0.0199399							0.445219	0.040685
					0.282525	0.036524							1.10376	0.03432							0.379516	0.023183							0.26898	0.064369							0.84273	0.0204238							0.446238	0.032458
					0.283178	0.035595							1.10579	0.035192							0.380323	0.026221							0.26959	0.066986							0.844694	0.0190625							0.447257	0.036701
					0.283832	0.038131							1.10783	0.034965							0.381131	0.041399							0.2702	0.064215							0.846658	0.0186085							0.448275	0.039403
					0.284486	0.036927							1.10986	0.034967							0.381938	0.066362							0.27081	0.060972							0.848622	0.0188801							0.449295	0.037045
					0.28514	0.033221							1.11189	0.038998							0.383554	0.093403							0.271419	0.061509							0.850589	0.0192042							0.450314	0.034762
					0.285794	0.033828							1.11393	0.038998							0.384361	0.105							0.272029	0.072255							0.852553	0.0192634							0.451332	0.031992
					0.286448	0.03246							1.11596	0.03507							0.385169	0.10851							0.272639	0.06178							0.854517	0.0194903							0.452351	0.04143
					0.287103	0.033651							1.11799	0.037744							0.385976	0.085354							0.273249	0.06322							0.856481	0.0224328							0.45337	0.034467
					0.287757	0.0324							1.12002	0.037308							0.386783	0.059708							0.27386	0.063196							0.858445	0.0293458							0.454388	0.033906
					0.28841	0.032082							1.12205	0.037866							0.387591	0.048803							0.274469	0.064499							0.860409	0.0411561							0.455407	0.035571
					0.289064	0.031863							1.12409	0.038123							0.388398	0.052407							0.275079	0.06419							0.862373	0.0543021							0.456426	0.03435
					0.289718	0.030355							1.12612	0.039004							0.389206	0.051405							0.275689	0.064317							0.864338	0.0643865							0.457446	0.037029
					0.290372	0.034467							1.12815	0.039398							0.390014	0.060735							0.276299	0.062217							0.866304	0.0697861							0.458464	0.036527
					0.291026	0.032857							1.13018	0.039769							0.390821	0.064701							0.276909	0.06432							0.868268	0.0726487							0.459483	0.038048
					0.29168	0.031941							1.13222	0.040483							0.391628	0.054001							0.277519	0.063926							0.870232	0.0711274							0.460502	0.034178
					0.292334	0.031049							1.13425	0.040757							0.392436	0.057111							0.278128	0.064558							0.872196	0.0675808							0.46152	0.038229
					0.292989	0.032135							1.13628	0.041192							0.393243	0.052625							0.278739	0.06579							0.874161	0.0632344							0.463558	0.033308
					0.293642	0.033188							1.13831	0.041492							0.394051	0.067552							0.279349	0.066721							0.876125	0.0589927							0.464576	0.036833
					0.294296	0.031178							1.14035	0.043746							0.397281	0.063853							0.279959	0.066368							0.878089	0.0562631							0.465596	0.036144
					0.29495	0.030319							1.14238	0.042891							0.398088	0.057942							0.280569	0.065586							0.880053	0.0495595							0.467633	0.035312
					0.295604	0.031668							1.14441	0.043772							0.398896	0.056502							0.281178	0.067681							0.882017	0.0381383							0.468652	0.038689
					0.296258	0.030244							1.14644	0.045458							0.399703	0.061604							0.281788	0.065671							0.883983	0.0321314							0.469671	0.033098
					0.296912	0.029855							1.14848	0.0444							0.400511	0.056204							0.282398	0.069075							0.885948	0.0286344							0.470689	0.033926
					0.297566	0.030985							1.15051	0.043558							0.401318	0.053712							0.283008	0.066757							0.887912	0.0320959							0.471708	0.036518
					0.29822	0.029625							1.15254	0.047086							0.402125	0.050472							0.283619	0.062204							0.889876	0.0280579							0.472727	0.035729
					0.298874	0.029022							1.15457	0.046805							0.402933	0.045315							0.284228	0.06684							0.89184	0.0270901							0.473747	0.034887
					0.299528	0.02869							1.1566	0.048558							0.403741	0.050411							0.284838	0.068015							0.893804	0.0263767							0.474765	0.036478
					0.300182	0.031074							1.15864	0.047147							0.404548	0.04177							0.285448	0.067167							0.895768	0.0259002							0.475784	0.035379
					0.300836	0.029723							1.16067	0.045465							0.405356	0.041019							0.286058	0.065065							0.897732	0.0264209							0.476803	0.034929
					0.30149	0.030746							1.1627	0.047855							0.406163	0.042733							0.286668	0.071382							0.899699	0.0244849							0.477821	0.036199
					0.302144	0.029573							1.16474	0.048697							0.40697	0.035972							0.287278	0.070731							0.901663	0.0269779							0.47884	0.035636
					0.302798	0.027651							1.16677	0.048868							0.407778	0.035334							0.287887	0.071279							0.903627	0.0255593							0.480877	0.035548
					0.303452	0.029281							1.1688	0.048298							0.408585	0.034746							0.288498	0.07184							0.905591	0.0268481							0.481897	0.036631
					0.304106	0.029034							1.17083	0.049999							0.409393	0.031474							0.289108	0.07002							0.907555	0.029008							0.482916	0.035071
					0.30476	0.028686							1.17286	0.049991							0.4102	0.029477							0.289718	0.078516							0.909519	0.0235314							0.483934	0.036322
					0.305414	0.029316							1.1749	0.049415							0.411008	0.029009							0.290327	0.066781							0.911483	0.0242463							0.484953	0.035475
					0.306068	0.027747							1.17693	0.050449							0.411816	0.026654							0.290937	0.070514							0.913448	0.0212269							0.485972	0.036007
					0.306722	0.028216							1.17896	0.050279							0.412623	0.027724							0.291547	0.075033							0.915414	0.022089							0.48699	0.031936
					0.307376	0.029286							1.18099	0.048337							0.41343	0.024966							0.292157	0.075907							0.917378	0.0211351							0.488009	0.032264
					0.30803	0.029028							1.18303	0.05064							0.414238	0.023747							0.292767	0.080405							0.919342	0.0273477							0.489028	0.031313
					0.308684	0.03064							1.18506	0.050664							0.415045	0.02153							0.293377	0.079001							0.921306	0.0213163							0.490048	0.030956
					0.309338	0.029893							1.18709	0.051316							0.415853	0.02385							0.293987	0.08237							0.92327	0.0237277							0.491066	0.031595
					0.309992	0.028893							1.18912	0.051044							0.41666	0.021045							0.294597	0.082328							0.925235	0.025486							0.492085	0.030912
					0.310646	0.030634							1.19116	0.050117							0.417467	0.021378							0.295207	0.082333							0.927199	0.0260824							0.493103	0.030397
					0.3113	0.031295							1.19319	0.051114							0.418276	0.022158							0.295817	0.083881							0.929163	0.0276916							0.494122	0.02715
					0.311954	0.029846							1.19522	0.049236							0.419083	0.021651							0.296427	0.087713							0.931129	0.0254454							0.495141	0.030287
					0.312608	0.030728							1.19725	0.050537							0.41989	0.021884							0.297036	0.093066							0.933093	0.0283838							0.496159	0.029749
					0.313262	0.032812							1.19929	0.048668							0.422312	0.024308							0.297646	0.10407							0.935057	0.0280419							0.497178	0.027751
					0.313916	0.03256							1.20132	0.050548							0.42312	0.021097							0.298257	0.093937							0.937022	0.0329819							0.498198	0.025963
					0.31457	0.035467							1.20335	0.049757							0.423927	0.020624							0.298867	0.096535							0.938986	0.0369013							0.499217	0.02394
					0.315224	0.036878							1.20538	0.048504							0.424735	0.022747							0.299477	0.096976							0.94095	0.0417486							0.500235	0.026242
					0.315877	0.038003							1.20742	0.047249							0.425543	0.021219							0.300086	0.096691							0.942914	0.0465736							0.501254	0.025843
					0.316532	0.041511							1.20945	0.047							0.42635	0.022247							0.300696	0.10033							0.944878	0.0575648							0.502273	0.023695
					0.317186	0.045674							1.21148	0.047363							0.427158	0.024145							0.301306	0.095505							0.946845	0.0776436							0.503291	0.023896
					0.31784	0.043298							1.21351	0.046847							0.427965	0.023085							0.301916	0.09795							0.948809	0.0982644							0.505329	0.024652
					0.318494	0.045931							1.21555	0.04608							0.428772	0.023468							0.302526	0.092704							0.950773	0.112947							0.506347	0.027827
					0.319148	0.048405							1.21758	0.046714							0.42958	0.024606							0.303136	0.092441							0.952737	0.126983							0.508386	0.023115
					0.319802	0.052545							1.21961	0.047004							0.430387	0.02513							0.303746	0.090848							0.954701	0.134504							0.509404	0.025908
					0.320456	0.052866							1.22164	0.048842							0.431195	0.025991							0.304356	0.094458							0.956665	0.134776							0.510423	0.022978
					0.321109	0.058509							1.22367	0.045866							0.432002	0.026548							0.304966	0.089276							0.958629	0.124397							0.511442	0.021413
					0.321763	0.062544							1.22571	0.046712							0.43281	0.027437							0.305576	0.084511							0.960593	0.112251							0.51246	0.026459
					0.322418	0.069245							1.22774	0.047759							0.433618	0.028319							0.306186	0.08264							0.96256	0.1016							0.513479	0.02725
					0.323072	0.070071							1.22977	0.048399							0.435232	0.030101							0.306795	0.087835							0.964524	0.101955							0.514498	0.025379
					0.323726	0.072621							1.2318	0.048551							0.43604	0.029403							0.307405	0.088149							0.966488	0.131595							0.515518	0.024363
					0.32438	0.076956							1.23384	0.048745							0.436847	0.02975							0.308016	0.08683							0.968452	0.180317							0.516536	0.024532
					0.325034	0.085786							1.23587	0.050883							0.437654	0.029202							0.308626	0.089909							0.970416	0.218152							0.517555	0.02458
					0.325688	0.087299							1.2379	0.049916							0.438462	0.028921							0.309235	0.089481							0.97238	0.244772							0.518574	0.025346
					0.326342	0.092633							1.23993	0.050146							0.439269	0.028734							0.309845	0.094293							0.974345	0.256896							0.519592	0.020773
					0.326995	0.099215							1.24197	0.048541							0.440078	0.026791							0.310455	0.10143							0.976309	0.257286							0.520611	0.02623
					0.327649	0.095959							1.244	0.050739							0.440885	0.025094							0.311065	0.10364							0.978273	0.228044							0.52163	0.021186
					0.328304	0.10545							1.24603	0.049436							0.441692	0.02605							0.311675	0.11148							0.980239	0.194646							0.522648	0.020402
					0.328958	0.10397							1.24806	0.052378							0.443307	0.026798							0.312285	0.11632							0.982203	0.185832							0.523668	0.022076
					0.329612	0.10943							1.2501	0.052809							0.444114	0.028513							0.312895	0.10885							0.984167	0.208716							0.524687	0.021357
					0.330266	0.11712							1.25213	0.053039							0.444922	0.024609							0.313505	0.11188							0.986132	0.231968							0.525705	0.021816
					0.33092	0.11791							1.25416	0.052415							0.445729	0.023856							0.314115	0.12036							0.988096	0.248251							0.526724	0.020315
					0.331574	0.11594							1.25619	0.055497							0.446537	0.024389							0.314725	0.11837							0.99006	0.258525							0.527743	0.023348
					0.332227	0.1186							1.25823	0.055323							0.447345	0.021409							0.315335	0.12661							0.992024	0.256305							0.528761	0.021448
					0.332881	0.11868							1.26026	0.058024							0.448152	0.019503							0.315944	0.13307							0.993988	0.246142							0.52978	0.019119
					0.333536	0.11576							1.26229	0.057586							0.44896	0.021747							0.316554	0.13424							0.995954	0.228386							0.530799	0.019925
					0.33419	0.11849							1.26432	0.059076							0.449767	0.025053							0.317164	0.12721							0.997919	0.201238							0.531819	0.02247
					0.334844	0.11815							1.26636	0.060895							0.450574	0.023693							0.317774	0.12822							0.999883	0.18002							0.532837	0.020108
					0.335498	0.11867							1.26839	0.059025							0.451382	0.022598							0.318385	0.12757							1.00817	0.179099							0.534875	0.021354
					0.336152	0.11907							1.27042	0.063719							0.452189	0.022155							0.318994	0.11552							1.01686	0.188296							0.535893	0.019778
					0.336806	0.11668							1.27245	0.063355							0.452996	0.020558							0.319604	0.12378							1.02554	0.183316							0.536912	0.022593
					0.337459	0.11162							1.27449	0.064995							0.454612	0.021978							0.320214	0.12312							1.03423	0.18048							0.537931	0.019621
					0.338113	0.11396							1.27652	0.064739							0.45542	0.020686							0.320824	0.11143							1.04292	0.185862							0.538949	0.018264
					0.338767	0.10999							1.27855	0.066024							0.456227	0.024107							0.321434	0.11604							1.05162	0.181804							0.539969	0.020913
					0.339422	0.10581							1.28058	0.066415							0.457842	0.023777							0.322044	0.10725							1.06031	0.17277							0.540988	0.019523
					0.340076	0.10491							1.28262	0.068812							0.458649	0.02324							0.322653	0.098524							1.06899	0.140024							0.542006	0.019982
					0.34073	0.10959							1.28465	0.066082							0.459456	0.023071							0.323264	0.10307							1.07768	0.135492							0.543025	0.020606
					0.341384	0.10464							1.28668	0.068541							0.460264	0.022733							0.323874	0.088455							1.08637	0.110393							0.544044	0.018986
					0.342038	0.10631							1.28871	0.064867							0.461072	0.024156							0.324484	0.084779							1.09506	0.100648							0.545062	0.022298
					0.342691	0.1046							1.29075	0.067861							0.462687	0.022024							0.325094	0.082198							1.10374	0.0915468							0.546081	0.019953
					0.343345	0.099358							1.29278	0.070087							0.463494	0.023861							0.325703	0.077596							1.11243	0.087538							0.5471	0.025064
					0.343999	0.09763							1.29481	0.066968							0.464302	0.02327							0.326313	0.081907							1.12113	0.0844124							0.54812	0.017682
					0.344653	0.10053							1.29684	0.066933							0.465109	0.02323							0.326923	0.075541							1.12982	0.0926134							0.549138	0.021399
					0.345308	0.09643							1.29887	0.067737							0.465916	0.023565							0.327533	0.074771							1.1385	0.0859257							0.550157	0.019503
					0.345962	0.099335							1.30091	0.065326							0.466724	0.023698							0.328143	0.075869							1.14719	0.084209							0.551176	0.022475
					0.346616	0.099263							1.30294	0.067746							0.467531	0.023794							0.328753	0.076143							1.15588	0.0777722							0.553213	0.017578
					0.34727	0.10083							1.30497	0.067963							0.468339	0.023756							0.329363	0.075069							1.16457	0.0635668							0.554231	0.018519
					0.347923	0.094901							1.30701	0.070694							0.469147	0.024188							0.329973	0.078187							1.17326	0.05372							0.55525	0.018616
					0.348577	0.10052							1.30904	0.069604							0.469954	0.02145							0.330583	0.068452							1.18194	0.0557821							0.55627	0.016779
					0.349231	0.092794							1.31107	0.066848							0.470762	0.02198							0.331193	0.069659							1.19064	0.047184							0.557289	0.0179
					0.349885	0.095118							1.31513	0.06839							0.471569	0.023841							0.331803	0.070596							1.19933	0.046312							0.558307	0.019637
					0.350539	0.096739							1.31717	0.071019							0.472376	0.020521							0.332412	0.070176							1.20802	0.0439984							0.559326	0.018518
					0.351194	0.093288							1.3192	0.070712							0.473184	0.021616							0.333023	0.075069							1.2167	0.0442546							0.560345	0.01907
					0.351848	0.089721							1.32123	0.070409							0.473991	0.022833							0.333633	0.07266							1.22539	0.0491424							0.561363	0.01888
					0.352502	0.092644							1.32326	0.069912							0.474798	0.019999							0.334243	0.069633							1.23408	0.0527353							0.562382	0.017234
					0.353155	0.092917							1.32733	0.070642							0.475607	0.020976							0.334852	0.069521							1.24277	0.0629365							0.563401	0.018183
					0.353809	0.083731							1.32936	0.068235							0.476414	0.021516							0.335462	0.073431							1.25145	0.0631748							0.56442	0.017653
					0.354463	0.091233							1.33139	0.072891							0.477221	0.020017							0.336072	0.072194							1.26015	0.0619199							0.565439	0.019425
					0.355117	0.087156							1.33343	0.070707							0.478029	0.019546							0.336682	0.060989							1.26884	0.0581153							0.566458	0.018013
					0.355771	0.095501							1.33546	0.072975							0.478836	0.021822							0.337292	0.07138							1.27753	0.0536315							0.567476	0.016955
					0.356425	0.095424							1.33749	0.072175							0.479644	0.02133							0.337902	0.072278							1.28622	0.0410327							0.568495	0.018536
					0.35708	0.094783							1.33952	0.069869							0.480451	0.021345							0.338512	0.071892							1.2949	0.0326794							0.569514	0.019881
					0.357734	0.098583							1.34156	0.072249							0.481258	0.023206							0.339122	0.07629							1.30359	0.0365955							0.570532	0.018019
					0.358387	0.10725							1.34359	0.070145							0.482066	0.020331							0.339732	0.079133							1.31228	0.0237792							0.571551	0.020553
					0.359041	0.10889							1.34562	0.069452							0.482874	0.020539							0.340342	0.086488							1.32097	0.0231533							0.57359	0.0222
					0.359695	0.11453							1.34765	0.067291							0.483681	0.020788							0.340952	0.088645							1.32966	0.0239776							0.574608	0.023863
					0.360349	0.1199							1.34968	0.067226							0.484489	0.021198							0.341561	0.091904							1.33835	0.0258087							0.575627	0.019868
					0.361003	0.11905							1.35172	0.059922							0.485296	0.02384							0.342171	0.096521							1.34704	0.0281725							0.576646	0.022322
					0.361657	0.12367							1.35375	0.058606							0.486104	0.023672							0.342782	0.10123							1.35573	0.0298093							0.577664	0.021477
					0.362311	0.12849							1.35578	0.058862							0.486911	0.021023							0.343392	0.10761							1.36442	0.0360194							0.578683	0.02081
					0.362966	0.13078							1.35782	0.056346							0.487718	0.022765							0.344002	0.10429							1.3731	0.0386415							0.579702	0.0244
					0.363619	0.13009							1.35985	0.054138							0.488526	0.023709							0.344611	0.1065							1.38179	0.0404839							0.580721	0.023251
					0.364273	0.13933							1.36188	0.050733							0.489333	0.024161							0.345221	0.099811							1.39048	0.0455821							0.58174	0.019649
					0.364927	0.14386							1.36391	0.047975							0.490141	0.020293							0.345831	0.11096							1.39917	0.0527918							0.582759	0.021377
					0.365581	0.14876							1.36594	0.048022							0.490949	0.022935							0.346441	0.11473							1.40786	0.0567704							0.583777	0.021731
					0.366235	0.16463							1.36798	0.044785							0.491756	0.022154							0.347051	0.11306							1.41655	0.0590366							0.584796	0.018498
					0.366889	0.15941							1.37001	0.04581							0.492563	0.01963							0.347661	0.11657							1.42524	0.0654922							0.585815	0.021977
					0.367543	0.1732							1.37204	0.04305							0.493371	0.019826							0.348271	0.1198							1.43393	0.0682119							0.586833	0.016682
					0.368197	0.16075							1.37407	0.042349							0.494178	0.021939							0.348881	0.12232							1.44261	0.0719027							0.587852	0.018122
					0.368851	0.175							1.37611	0.04317							0.494986	0.019861							0.349491	0.12033							1.4513	0.0759799							0.588871	0.018681
					0.369505	0.17918							1.37814	0.040841							0.495793	0.021328							0.350101	0.11837							1.45999	0.078457							0.589891	0.020568
					0.370159	0.1722							1.38017	0.041097							0.496601	0.020727							0.350711	0.12198							1.46868	0.0783963							0.590909	0.018488
					0.370813	0.18725							1.3822	0.041717							0.498216	0.020135							0.35132	0.11713							1.47738	0.0851832							0.591928	0.018723
					0.371467	0.18742							1.38424	0.039391							0.499023	0.018916							0.35193	0.11504							1.48606	0.0895666							0.592947	0.019769
					0.372121	0.19903							1.38627	0.039173							0.500638	0.020001							0.352541	0.1126							1.49475	0.0955501							0.593965	0.019292
					0.372775	0.18582							1.3883	0.040081							0.501446	0.020851							0.353151	0.10626							1.50344	0.0949849							0.594984	0.019153
					0.373429	0.1952							1.39033	0.037399							0.502253	0.018423							0.35376	0.095419							1.51213	0.0975254							0.596003	0.017064
					0.374083	0.20437							1.39237	0.039152							0.50306	0.02006							0.35437	0.092895							1.52081	0.102464							0.597021	0.018466
					0.374737	0.19286							1.3944	0.038215							0.503869	0.019214							0.35498	0.089676							1.5295	0.113966							0.598041	0.020063
					0.375391	0.19638							1.39643	0.03916							0.504676	0.019531							0.35559	0.089581							1.53819	0.104166							0.600078	0.018155
					0.376045	0.203							1.39846	0.039736							0.505483	0.019932							0.3562	0.088383							1.54689	0.0995024							0.601097	0.019365
					0.376699	0.1979							1.40253	0.039392							0.506291	0.019409							0.35681	0.088228							1.55557	0.0945168							0.602116	0.023059
					0.377353	0.19984							1.40456	0.039187							0.507098	0.021926							0.35742	0.088462							1.56426	0.0831327							0.603134	0.021492
					0.378007	0.20206							1.40659	0.038884							0.507905	0.020614							0.35803	0.09203							1.57295	0.0766279							0.604153	0.020724
					0.378661	0.20236							1.40863	0.04011							0.508713	0.020443							0.35864	0.085787							1.58164	0.0662651							0.605172	0.02008
					0.379315	0.20199							1.41066	0.038394							0.50952	0.020416							0.35925	0.094706							1.59033	0.0647697							0.606192	0.022526
					0.379969	0.20239							1.41269	0.038804							0.510328	0.021791							0.35986	0.091296							1.59901	0.063233							0.60721	0.023556
					0.380623	0.19542							1.41472	0.039762							0.511136	0.019867							0.360469	0.089931							1.6077	0.0656732							0.608229	0.020673
					0.381277	0.19681							1.41675	0.038955							0.511943	0.0207							0.361079	0.092178							1.6164	0.0669057							0.609248	0.022287
					0.381931	0.18938							1.41879	0.036711							0.512751	0.020889							0.361689	0.090058							1.62509	0.0613061							0.610266	0.022259
					0.382585	0.19195							1.42082	0.037733							0.513558	0.022122							0.3623	0.089058							1.63377	0.0602057							0.611285	0.022921
					0.383239	0.19829							1.42285	0.034507							0.514365	0.021193							0.36291	0.088625							1.64246	0.05488							0.612304	0.023893
					0.383893	0.19696							1.42489	0.036313							0.515173	0.02112							0.363519	0.081647							1.65115	0.0507677							0.613322	0.023703
					0.384547	0.19223							1.42692	0.035183							0.51598	0.021726							0.364129	0.081586							1.65984	0.046138							0.614342	0.023424
					0.385201	0.18501							1.42895	0.03533							0.517595	0.020991							0.364739	0.073863							1.66852	0.0441296							0.615361	0.024532
					0.385855	0.19942							1.43098	0.032015							0.518403	0.019977							0.365349	0.071011							1.67721	0.0481285							0.616379	0.0257
					0.386509	0.21203							1.43301	0.034643							0.519211	0.019995							0.365959	0.063586							1.68591	0.0439138							0.617398	0.023669
					0.387163	0.20464							1.43505	0.03025							0.520018	0.02036							0.366569	0.057399							1.6946	0.0440206							0.618417	0.023101
					0.387817	0.21683							1.43708	0.030571							0.520825	0.019618							0.367178	0.060876							1.70329	0.0453151							0.619435	0.026514
					0.388471	0.22282							1.43911	0.029758							0.521633	0.020159							0.367789	0.061622							1.71197	0.0457042							0.620454	0.023214
					0.389125	0.21163							1.44114	0.029278							0.52244	0.020992							0.368399	0.063088							1.72066	0.0428451							0.621473	0.025666
					0.389779	0.22629							1.44318	0.02791							0.523247	0.020085							0.369009	0.064487							1.72935	0.0379501							0.622493	0.025689
					0.390433	0.23014							1.44521	0.028329							0.524055	0.021835							0.369619	0.060087							1.73804	0.0328831							0.623511	0.025679
					0.391087	0.2366							1.44724	0.027543							0.524862	0.02074							0.370228	0.062288							1.74672	0.0315052							0.62453	0.024123
					0.391741	0.24172							1.44927	0.027346							0.525671	0.021447							0.370838	0.062029							1.75542	0.0291202							0.625548	0.02264
					0.392395	0.23613							1.45131	0.025698							0.526478	0.019917							0.371448	0.063871							1.76411	0.0272217							0.626567	0.024467
					0.393049	0.25605							1.45334	0.024833							0.527285	0.021474							0.372058	0.066815							1.7728	0.0295467							0.627586	0.027048
					0.393703	0.24278							1.45537	0.023689							0.528093	0.020814							0.372668	0.06795							1.78149	0.0309505							0.628604	0.026892
					0.394357	0.25601							1.4574	0.024629							0.5289	0.022683							0.373278	0.069098							1.79017	0.0290286							0.629623	0.027512
					0.395011	0.2436							1.45944	0.02398							0.529707	0.024914							0.373888	0.071831							1.79886	0.0259577							0.630643	0.025204
					0.395665	0.25912							1.46147	0.024227							0.530515	0.027733							0.374498	0.071901							1.80755	0.0300373							0.631662	0.023558
					0.396319	0.24798							1.4635	0.023022							0.531322	0.025713							0.375108	0.069988							1.81624	0.0282088							0.63268	0.02256
					0.396972	0.24503							1.46553	0.021156							0.53213	0.027742							0.375718	0.071736							1.82493	0.0261684							0.633699	0.022301
					0.397627	0.25517							1.46756	0.025145							0.532938	0.031317							0.376328	0.070283							1.83362	0.0272242							0.634718	0.024031
					0.398281	0.25354							1.4696	0.022407							0.533745	0.03369							0.376937	0.071846							1.84231	0.0263079							0.635736	0.020457
					0.398935	0.24281							1.47163	0.022657							0.534553	0.0323							0.377548	0.073958							1.851	0.0269155							0.636755	0.025249
					0.399589	0.26285							1.47366	0.020589							0.53536	0.034137							0.378158	0.073726							1.85968	0.0292125							0.637774	0.022189
					0.400243	0.23765							1.4757	0.020994							0.536167	0.036769							0.378768	0.072701							1.86837	0.0359857							0.638793	0.020779
					0.400897	0.23476							1.47773	0.021943							0.536975	0.091458							0.379377	0.067488							1.87706	0.0415569							0.639812	0.021374
					0.401551	0.24455							1.47976	0.021434							0.537782	0.16672							0.379987	0.065683							1.88575	0.0536718							0.640831	0.021094
					0.402204	0.23791							1.48179	0.021262							0.542627	0.070923							0.380597	0.061995							1.89444	0.0649467							0.641849	0.025469
					0.402858	0.24818							1.48382	0.020899							0.543435	0.056407							0.381207	0.069827							1.90313	0.0719176							0.642868	0.021687
					0.403513	0.23622							1.48586	0.020754							0.544242	0.036915							0.381817	0.06506							1.91182	0.0753166							0.643887	0.028353
					0.404167	0.22932							1.48789	0.021364							0.545049	0.033827							0.382427	0.063322							1.92051	0.0683907							0.644905	0.020688
					0.404821	0.22808							1.48992	0.021743							0.545857	0.033931							0.383037	0.063796							1.9292	0.0604846							0.645924	0.023626
					0.405475	0.23969							1.49195	0.022461							0.546664	0.030719							0.383647	0.063945							1.93788	0.050357							0.646944	0.023048
					0.406129	0.23037							1.49399	0.022768							0.547472	0.027782							0.384257	0.062677							1.94657	0.0388428							0.647963	0.021397
					0.406783	0.23283							1.49602	0.022623							0.54828	0.027044							0.384867	0.063272							1.95526	0.0291293							0.648981	0.026156
					0.407436	0.22813							1.49805	0.022143							0.549087	0.02529							0.385477	0.062472							1.96395	0.0227449							0.65	0.024541
					0.40809	0.22958							1.50008	0.022918							0.549895	0.023047							0.386086	0.063767							1.97264	0.0245345							0.651019	0.025459
					0.408744	0.22492							1.50212	0.024074							0.550702	0.023304							0.386696	0.058471							1.98133	0.0271485							0.652037	0.027073
					0.409399	0.22375							1.50415	0.023249							0.551509	0.021275							0.387307	0.065537							1.99002	0.0333265							0.653056	0.031506
					0.410053	0.21915							1.50618	0.023324							0.552317	0.020682							0.387917	0.066252							1.99871	0.0355577							0.654075	0.026694
					0.410707	0.22138							1.50821	0.023871							0.553124	0.020404							0.388527	0.068877							2.00581	0.0413918							0.655094	0.025862
					0.411361	0.21198							1.51025	0.026337							0.553932	0.020076							0.389136	0.072502							2.01263	0.0486559							0.656113	0.02887
					0.412015	0.20114							1.51228	0.024239							0.55474	0.019829							0.389746	0.075717							2.01945	0.0562176							0.657132	0.030323
					0.412668	0.20083							1.51431	0.02316							0.555547	0.019527							0.390356	0.064523							2.02627	0.0554073							0.65815	0.035753
					0.413322	0.19261							1.51634	0.024575							0.556355	0.018065							0.390966	0.071373							2.0331	0.0598651							0.659169	0.0416
					0.413976	0.17669							1.51837	0.023996							0.557162	0.019961							0.391576	0.073762							2.03992	0.0647077							0.660188	0.03197
					0.41463	0.18055							1.52041	0.025586							0.557969	0.020338							0.392186	0.071161							2.04674	0.0673488							0.661206	0.038034
					0.415285	0.17033							1.52244	0.024038							0.558777	0.019202							0.392796	0.068667							2.05356	0.0710718							0.662225	0.034822
					0.415939	0.17419							1.52447	0.023542							0.559584	0.01989							0.393406	0.070186							2.06038	0.0757892							0.663244	0.036128
					0.416593	0.18031							1.52651	0.025186							0.560391	0.020557							0.394016	0.067798							2.0672	0.0812514							0.664264	0.041016
					0.417247	0.18575							1.52854	0.025822							0.5612	0.021231							0.394626	0.066945							2.07403	0.0829538							0.665282	0.041016
					0.4179	0.18561							1.53057	0.026455							0.562007	0.022279							0.395236	0.072635							2.08085	0.0893261							0.666301	0.042197
					0.418554	0.17753							1.5326	0.02661							0.562814	0.021279							0.395845	0.070365							2.08768	0.0940207							0.66732	0.047581
					0.419208	0.17625							1.53463	0.026854							0.563622	0.02173							0.396455	0.066315							2.0945	0.094073							0.668338	0.046053
					0.419862	0.18992							1.53667	0.02772							0.564429	0.023624							0.397066	0.065162							2.10132	0.0903987							0.669357	0.046594
					0.420516	0.17337							1.5387	0.025795							0.565237	0.023487							0.397676	0.069479							2.10814	0.105036							0.670376	0.042348
					0.421171	0.17987							1.54073	0.027289							0.567659	0.031848							0.398285	0.066185							2.11496	0.11315							0.671394	0.043708
					0.421825	0.17242							1.54277	0.027001							0.568467	0.032449							0.398895	0.065678							2.12178	0.115831							0.672414	0.045796
					0.422479	0.18518							1.5448	0.02712							0.569274	0.029546							0.399505	0.060445							2.1286	0.12778							0.673433	0.040863
					0.423132	0.1865							1.54683	0.028028							0.570082	0.02867							0.400115	0.065265							2.13542	0.152952							0.674451	0.041979
					0.423786	0.1996							1.54886	0.026729							0.570889	0.03058							0.400725	0.064338							2.14225	0.174592							0.67547	0.044799
					0.42444	0.19779							1.55089	0.028937							0.572504	0.031626							0.401335	0.06454							2.14907	0.177837							0.676489	0.047124
					0.425094	0.20856							1.55293	0.028032							0.573311	0.027782							0.401945	0.063072							2.15589	0.177009							0.677507	0.050676
					0.425748	0.20198							1.55496	0.028594							0.574119	0.026897							0.402555	0.068437							2.16272	0.186466							0.678526	0.056317
					0.426402	0.20987							1.55699	0.029772							0.574926	0.029356							0.403165	0.06502							2.16954	0.177446							0.679545	0.060044
					0.427057	0.20928							1.55902	0.030206							0.575734	0.027261							0.403775	0.063051							2.17636	0.146392							0.680565	0.05519
					0.427711	0.21619							1.56106	0.030774							0.576542	0.028213							0.404385	0.066555							2.18318	0.129531							0.681583	0.055406
					0.428364	0.22242							1.56309	0.030324							0.577349	0.025464							0.404994	0.065584							2.19	0.104379							0.682602	0.060671
					0.429018	0.21531							1.56512	0.03007							0.578156	0.02551							0.405604	0.07372							2.19683	0.0899007							0.683621	0.05667
					0.429672	0.22392							1.56715	0.030747							0.578964	0.026437							0.406214	0.071255							2.20365	0.0792783							0.684639	0.061608
					0.430326	0.21661							1.56919	0.030458							0.579771	0.025145							0.406825	0.073766							2.21047	0.0851785							0.685658	0.059736
					0.43098	0.21163							1.57122	0.030742							0.580579	0.027463							0.407435	0.073358							2.21729	0.110296							0.686677	0.057395
					0.431634	0.21338							1.57325	0.029911							0.581386	0.022383							0.408044	0.077117							2.22411	0.147252							0.687695	0.059002
					0.432288	0.20519							1.57528	0.030249							0.582193	0.023634							0.408654	0.075115							2.23093	0.181849							0.688715	0.054209
					0.432943	0.19717							1.57732	0.030428							0.583002	0.021884							0.409264	0.077615							2.23776	0.221983							0.689734	0.059532
					0.433596	0.19532							1.57935	0.030969							0.583809	0.021311							0.409874	0.081874							2.24458	0.255055							0.690752	0.054985
					0.43425	0.19148							1.58138	0.030087							0.584616	0.022694							0.410484	0.079368							2.2514	0.264874							0.691771	0.048544
					0.434904	0.19109							1.58341	0.030727							0.585424	0.023339							0.411094	0.083887							2.25823	0.267694							0.69279	0.046237
					0.435558	0.18589							1.58544	0.028088							0.586231	0.021617							0.411704	0.083161							2.26505	0.283131							0.693808	0.04618
					0.436212	0.19083							1.58748	0.027614							0.587039	0.024185							0.412924	0.081923							2.27187	0.285644							0.694827	0.051768
					0.436866	0.18528							1.58951	0.029183							0.587846	0.023194							0.413534	0.085094							2.27869	0.300439							0.695846	0.047686
					0.43752	0.19367							1.59154	0.028848							0.588653	0.023896							0.414144	0.07937							2.28551	0.299271							0.696866	0.04868
					0.438175	0.19077							1.59358	0.02812							0.589461	0.024915							0.414753	0.076234							2.29233	0.290614							0.697884	0.045307
					0.438828	0.18748							1.59561	0.028308							0.590269	0.02585							0.415363	0.077118							2.29915	0.276724							0.698903	0.041464
					0.439482	0.18609							1.59764	0.028309							0.591076	0.024949							0.415973	0.075192							2.30597	0.231851							0.699921	0.04171
					0.440136	0.17355							1.59967	0.027364							0.591884	0.026929							0.416584	0.073126							2.3128	0.190444							0.70094	0.042799
					0.44079	0.17293							1.6017	0.026773							0.592691	0.024783							0.417193	0.078753							2.31962	0.152042							0.701959	0.04485
					0.441444	0.17627							1.60374	0.029887							0.593498	0.025214							0.417803	0.067488							2.32645	0.124491							0.702977	0.042613
					0.442098	0.17725							1.60577	0.026053							0.594306	0.026137							0.418413	0.077272							2.33327	0.108341							0.703996	0.045228
					0.442752	0.17919							1.6078	0.026121							0.595113	0.025574							0.419023	0.069532							2.34009	0.104709							0.705016	0.040246
					0.443406	0.18147							1.60983	0.028751							0.595921	0.027289							0.419633	0.066726							2.34691	0.123399							0.706035	0.042879
					0.44406	0.18006							1.61187	0.025255							0.596728	0.026352							0.420243	0.066771							2.35373	0.158538							0.707053	0.047054
					0.444714	0.1856							1.6139	0.026753							0.597536	0.027092							0.420852	0.061394							2.36055	0.189285							0.709091	0.045275
					0.445368	0.18154							1.61593	0.0262							0.598344	0.02752							0.421462	0.072219							2.36738	0.226172							0.710109	0.048503
					0.446022	0.16786							1.61796	0.026784							0.599151	0.027655							0.422073	0.064147							2.3742	0.233923							0.711128	0.048888
					0.446676	0.16643							1.62	0.028321							0.599958	0.028424							0.422683	0.063885							2.38102	0.237737							0.712147	0.043245
					0.44733	0.17517							1.62203	0.02675							0.600766	0.03015							0.423293	0.066855							2.38784	0.252835							0.713166	0.047429
					0.447984	0.15825							1.62406	0.028964							0.601573	0.027693							0.423902	0.063407							2.39466	0.258925							0.714185	0.041804
					0.448638	0.1687							1.62609	0.02886							0.602381	0.028893							0.424512	0.064303							2.40149	0.253814							0.715204	0.048407
					0.449292	0.16417							1.62813	0.029183							0.603188	0.027014							0.425122	0.068357							2.40831	0.261234							0.716222	0.048476
					0.449946	0.15457							1.63016	0.028727							0.603995	0.028401							0.425732	0.068886							2.41513	0.250135							0.717241	0.045029
					0.4506	0.15324							1.63219	0.029561							0.604804	0.028295							0.426342	0.06572							2.42196	0.240441							0.71826	0.051791
					0.451254	0.15436							1.63422	0.030245							0.60884	0.030148							0.426952	0.071041							2.42878	0.226795							0.719278	0.05757
					0.451908	0.15166							1.63626	0.030436							0.609648	0.02978							0.427562	0.070557							2.4356	0.209963							0.720297	0.057027
					0.452562	0.14871							1.63829	0.031662							0.610455	0.029743							0.428172	0.073746							2.44242	0.216446							0.721317	0.057197
					0.453216	0.15094							1.64032	0.033321							0.611264	0.029628							0.428782	0.072753							2.44924	0.205837							0.722336	0.062968
					0.45387	0.15715							1.64235	0.033621							0.612071	0.03143							0.429392	0.070371							2.45606	0.21004							0.723354	0.067091
					0.454524	0.14813							1.64439	0.034572							0.612878	0.029213							0.430002	0.073747							2.46288	0.21064							0.724373	0.066143
					0.455178	0.14509							1.64642	0.034069							0.613686	0.030734							0.430611	0.071366							2.4697	0.223788							0.725392	0.068817
					0.455832	0.13858							1.64845	0.035266							0.614493	0.0286							0.431221	0.078818							2.47653	0.237973							0.72641	0.06244
					0.456486	0.14009							1.65048	0.037445							0.6153	0.030318							0.431832	0.077142							2.48335	0.256197							0.727429	0.065158
					0.45714	0.12974							1.65252	0.036356							0.616108	0.03027							0.433052	0.077728							2.49018	0.276874							0.728448	0.075699
					0.457794	0.12731							1.65455	0.036579							0.616915	0.029033							0.433661	0.077726							2.497	0.255437							0.729467	0.069808
					0.458448	0.13093							1.65658	0.039057							0.617723	0.030093							0.434271	0.082822							2.50382	0.229489							0.730486	0.072759
					0.459102	0.12456							1.65861	0.039032							0.618531	0.031803							0.434881	0.070606							2.51064	0.185638							0.731505	0.072511
					0.459756	0.12698							1.66064	0.039107							0.619338	0.031005							0.435491	0.07673							2.51746	0.14125							0.732523	0.084283
					0.46041	0.13198							1.66268	0.038633							0.620146	0.031093							0.436101	0.077943							2.52428	0.110971							0.733542	0.085047
					0.461064	0.14801							1.66471	0.03927							0.620953	0.025939							0.436711	0.072109							2.53111	0.0824331							0.734561	0.091562
					0.461718	0.15119							1.66674	0.03851							0.62176	0.025832							0.437321	0.070263							2.53793	0.078009							0.735579	0.097425
					0.462372	0.1547							1.66878	0.038347							0.622568	0.028393							0.437931	0.070125							2.54475	0.0852255							0.736598	0.11423
					0.463026	0.15261							1.67081	0.03893							0.623375	0.027278							0.438541	0.06862							2.55157	0.0931385							0.737617	0.12193
					0.46368	0.15156							1.67284	0.038159							0.624182	0.026956							0.439151	0.067036							2.55839	0.0979005							0.738637	0.13203
					0.464334	0.15363							1.67487	0.038093							0.62499	0.02723							0.43976	0.066124							2.56522	0.105881							0.739655	0.13981
					0.464988	0.15403							1.6769	0.036649							0.625798	0.027487							0.44037	0.059908							2.57204	0.0948902							0.740674	0.14386
					0.465642	0.15525							1.67894	0.036194							0.626606	0.027453							0.44098	0.061965							2.57886	0.0869378							0.741693	0.14255
					0.466296	0.15457							1.68097	0.036331							0.627413	0.027002							0.441591	0.060769							2.58569	0.0782136							0.742711	0.14632
					0.466949	0.14563							1.683	0.035384							0.62822	0.025826							0.442201	0.059046							2.59251	0.0752906							0.74373	0.16601
					0.467604	0.1476							1.68503	0.033778							0.629028	0.0259							0.44281	0.062721							2.59933	0.0709259							0.744749	0.15544
					0.468258	0.15444							1.68707	0.033496							0.629835	0.025826							0.44342	0.054178							2.60615	0.0623062							0.745767	0.17057
					0.468912	0.13991							1.6891	0.031821							0.630642	0.024276							0.44403	0.051317							2.61297	0.0530772							0.746787	0.15846
					0.469566	0.13347							1.69113	0.033065							0.63145	0.024781							0.44464	0.052507							2.61979	0.0568942							0.747806	0.14489
					0.47022	0.12723							1.69316	0.03249							0.632257	0.024392							0.44525	0.048551							2.62661	0.0555675							0.748824	0.13104
					0.470874	0.12708							1.6952	0.031586							0.633065	0.024441							0.44586	0.046153							2.63343	0.0642851							0.749843	0.14319
					0.471528	0.12496							1.69723	0.031381							0.633873	0.023166							0.44647	0.043368							2.64026	0.0651996							0.750862	0.12246
					0.472181	0.1286							1.69926	0.031789							0.63468	0.020088							0.44708	0.039739							2.64708	0.0614442							0.75188	0.12476
					0.472835	0.11776							1.70129	0.032452							0.635488	0.02218							0.44769	0.037371							2.65391	0.0561165							0.752899	0.11776
					0.47349	0.10937							1.70333	0.032007							0.636295	0.023318							0.4483	0.036864							2.66073	0.0554512							0.753918	0.10696
					0.474144	0.11179							1.70536	0.033635							0.637102	0.021917							0.44891	0.030661							2.66755	0.0516828							0.754938	0.11414
					0.474798	0.1215							1.70739	0.032608							0.63791	0.021621							0.449519	0.029548							2.67437	0.0515822							0.755956	0.09397
					0.475452	0.12056							1.70942	0.035127							0.638717	0.022152							0.450129	0.031373							2.68119	0.0544089							0.756975	0.090228
					0.476106	0.12849							1.71146	0.035908							0.639524	0.023024							0.450739	0.026598							2.68801	0.0521836							0.757994	0.085
					0.47676	0.12749							1.71349	0.037606							0.640333	0.022977							0.45135	0.025896							2.69483	0.0518559							0.759012	0.089694
					0.477413	0.13621							1.71552	0.038501							0.64114	0.021205							0.45196	0.024985							2.70166	0.0499138							0.760031	0.077619
					0.478067	0.13574							1.71755	0.041772							0.641948	0.02024							0.452569	0.022434							2.70848	0.043021							0.761049	0.075758
					0.478721	0.13318							1.71959	0.041059							0.642755	0.019763							0.453179	0.025231							2.7153	0.0370829							0.762068	0.073046
					0.479376	0.1406							1.72162	0.040786							0.643562	0.01999							0.453789	0.022063							2.72212	0.0328125							0.763088	0.069397
					0.48003	0.14189							1.72365	0.042382							0.64437	0.021895							0.454399	0.021879							2.72895	0.0293759							0.764107	0.074163
					0.480684	0.1445							1.72568	0.043167							0.645177	0.022307							0.455009	0.022605							2.73577	0.0268022							0.765125	0.071
					0.481338	0.15703							1.72771	0.04737							0.645984	0.021553							0.455619	0.029517							2.74259	0.0265643							0.766144	0.063999
					0.481992	0.16081							1.72975	0.045096							0.646792	0.020277							0.456229	0.024467							2.74941	0.0251397							0.767163	0.057604
					0.482645	0.17443							1.73178	0.048487							0.6476	0.021409							0.456839	0.023377							2.75624	0.0259973							0.768181	0.06255
					0.483299	0.17943							1.73381	0.049							0.648407	0.021441							0.457449	0.023365							2.76306	0.0283857							0.7692	0.051894
					0.483953	0.17599							1.73585	0.05053							0.649215	0.024402							0.458059	0.025276							2.76988	0.0313242							0.770219	0.04813
					0.484608	0.1848							1.73788	0.050815							0.650022	0.02161							0.458668	0.02557							2.7767	0.033695							0.771238	0.058751
					0.485262	0.17199							1.73991	0.052063							0.65083	0.022419							0.459278	0.027677							2.78352	0.0390988							0.772257	0.037174
					0.485916	0.18382							1.74194	0.048415							0.651637	0.022938							0.459888	0.026695							2.79034	0.0474622							0.773276	0.041785
					0.48657	0.18253							1.74397	0.050684							0.652444	0.023249							0.460498	0.025536							2.79716	0.059566							0.774294	0.030388
					0.487224	0.17477							1.74601	0.046563							0.653252	0.02499							0.461718	0.024468							2.80399	0.0728095							0.775313	0.031065
					0.487877	0.18319							1.74804	0.046536							0.654059	0.026431							0.462328	0.026661							2.81081	0.0860766							0.776332	0.028866
					0.488531	0.17965							1.75007	0.043694							0.654867	0.025273							0.462938	0.024623							2.81764	0.0957302							0.77735	0.030713
					0.489185	0.17803							1.7521	0.044195							0.655675	0.027665							0.463548	0.025534							2.82446	0.0932469							0.778369	0.027356
					0.489839	0.16798							1.75414	0.043589							0.656482	0.026047							0.464158	0.026189							2.83128	0.0957763							0.779389	0.028015
					0.490494	0.17082							1.75617	0.042584							0.65729	0.028176							0.464768	0.027007							2.8381	0.108308							0.780408	0.02635
					0.491148	0.16947							1.7582	0.043022							0.658097	0.028255							0.465377	0.02581							2.84492	0.114161							0.781426	0.031077
					0.491802	0.17852							1.76023	0.041335							0.658904	0.030368							0.465988	0.027683							2.85174	0.124097							0.782445	0.034658
					0.492456	0.18505							1.76227	0.041491							0.659712	0.03079							0.466598	0.026176							2.85856	0.125486							0.783464	0.034712
					0.493109	0.17614							1.7643	0.04326							0.660519	0.030398							0.467208	0.027263							2.86539	0.113327							0.784482	0.030523
					0.493763	0.17168							1.76633	0.046397							0.661326	0.028684							0.467818	0.024948							2.87221	0.0950405							0.785501	0.035826
					0.494417	0.1757							1.76836	0.045843							0.662135	0.029548							0.468427	0.025022							2.87903	0.0670161							0.78652	0.032979
					0.495071	0.17428							1.7704	0.05161							0.662942	0.032606							0.469037	0.02627							2.88585	0.0407254							0.787539	0.033443
					0.495725	0.18166							1.77243	0.048148							0.663749	0.033823							0.470257	0.025938							2.89268	0.0225708							0.788558	0.034294
					0.49638	0.17477							1.77446	0.046757							0.664557	0.03476							0.470867	0.024785							2.8995	0.0158223							0.789577	0.033894
					0.497034	0.18769							1.77649	0.047794							0.665364	0.035419							0.471477	0.027605							2.90632	0.0156327							0.790595	0.044037
					0.497688	0.18178							1.77852	0.050908							0.666172	0.037224							0.472697	0.025468							2.91314	0.0160104							0.791614	0.029215
					0.498342	0.18069							1.78056	0.053005							0.666979	0.033728							0.473307	0.026078							2.91997	0.0161615							0.792633	0.037237
					0.498995	0.16997							1.78259	0.05583							0.667786	0.033237							0.473917	0.026481							2.92679	0.0178429							0.79467	0.033376
					0.499649	0.1851							1.78462	0.065514							0.668595	0.034386							0.474527	0.025589							2.93361	0.0179609							0.796709	0.028293
					0.500303	0.18274							1.78666	0.069672							0.669402	0.033591							0.475136	0.025188							2.94043	0.0189859							0.797727	0.039787
					0.500957	0.17763							1.78869	0.077267							0.670209	0.034992							0.475746	0.026387							2.94725	0.0183373							0.798746	0.033146
					0.501611	0.17521							1.79072	0.081727							0.671017	0.034827							0.476357	0.025849							2.95407	0.015826							0.799765	0.03141
					0.502266	0.18601							1.79275	0.088194							0.671824	0.034094							0.476967	0.026232							2.96089	0.0145287							0.800783	0.033003
					0.50292	0.17092							1.79478	0.097469							0.672632	0.034486							0.477576	0.025585							2.96772	0.0149839							0.801802	0.035243
					0.503574	0.16977							1.79682	0.10582							0.673439	0.03636							0.478186	0.025415							2.97454	0.0132516							0.802821	0.029589
					0.504227	0.1553							1.79885	0.1058							0.674246	0.034575							0.478796	0.02853							2.98137	0.0123268							0.803839	0.033519
					0.504881	0.15921							1.80088	0.11434							0.675054	0.035632							0.479406	0.029269							2.98819	0.0125814							0.804859	0.03912
					0.505535	0.15385							1.80291	0.11275							0.675862	0.036009							0.480016	0.031925							2.99501	0.0132605							0.805878	0.043412
					0.506189	0.13798							1.80495	0.12164							0.676669	0.035147							0.480626	0.031003							3.00435	0.0132979							0.806896	0.043497
					0.506843	0.13452							1.80698	0.12492							0.677477	0.033718							0.481236	0.036456							3.02055	0.0129116							0.807915	0.048176
					0.507497	0.12241							1.80901	0.12829							0.678284	0.035224							0.481846	0.034263							3.03676	0.0132561							0.808934	0.050954
					0.508152	0.11016							1.81104	0.12235							0.679091	0.032534							0.482456	0.036957							3.05296	0.0148692							0.809952	0.058846
					0.508806	0.10592							1.81308	0.12898							0.679899	0.032933							0.483066	0.037283							3.06916	0.0136156							0.810971	0.055736
					0.509459	0.098566							1.81511	0.1291							0.680706	0.033512							0.483676	0.038363							3.08539	0.0129057							0.81199	0.059537
					0.510113	0.08582							1.81714	0.1252							0.681514	0.030823							0.484285	0.041981							3.10159	0.0118118							0.81301	0.063166
					0.510767	0.082804							1.81917	0.12634							0.682321	0.028884							0.484895	0.040372							3.1178	0.0113928							0.814028	0.064813
					0.511421	0.067237							1.82121	0.12199							0.683129	0.029294							0.485505	0.041231							3.134	0.0108431							0.815047	0.071753
					0.512075	0.064627							1.82324	0.12501							0.683937	0.03546							0.486116	0.044133							3.15021	0.0106646							0.816066	0.06712
					0.512729	0.057598							1.82527	0.12169							0.684744	0.02975							0.486726	0.044419							3.16641	0.0105004							0.817084	0.067421
					0.513383	0.049786							1.8273	0.11373							0.685551	0.028045							0.487335	0.046868							3.18262	0.010663							0.818103	0.072804
					0.514038	0.04762							1.82933	0.10909							0.686359	0.027759							0.487945	0.047267							3.19882	0.0102939							0.819122	0.074212
					0.514691	0.040471							1.83137	0.10691							0.687166	0.026548							0.488555	0.050467							3.21505	0.0106505							0.82014	0.072655
					0.515345	0.038887							1.8334	0.089794							0.687974	0.02764							0.489165	0.048962							3.23125	0.0109646							0.82116	0.071938
					0.515999	0.038245							1.83543	0.091773							0.688781	0.026232							0.489775	0.051581							3.24746	0.0114029							0.822179	0.071617
					0.516653	0.038026							1.83747	0.082875							0.689588	0.025549							0.490385	0.053229							3.26366	0.0119098							0.823197	0.07521
					0.517307	0.035384							1.8395	0.076532							0.690397	0.024665							0.490995	0.051308							3.27987	0.0133245							0.824216	0.071183
					0.517961	0.032935							1.84153	0.074693							0.691204	0.024648							0.491605	0.053627							3.29607	0.0137475							0.825235	0.07207
					0.518615	0.033409							1.84356	0.069699							0.692011	0.02395							0.492215	0.052875							3.31228	0.01491							0.826253	0.071966
					0.519269	0.033492							1.84559	0.059725							0.692819	0.024245							0.492825	0.056499							3.32848	0.0173645							0.827272	0.072936
					0.519923	0.039062							1.84763	0.059474							0.693626	0.024868							0.493435	0.053022							3.34471	0.0177858							0.828291	0.074932
					0.520577	0.034692							1.84966	0.055697							0.694433	0.023118							0.494044	0.051933							3.36091	0.0183182							0.829311	0.0755
					0.521231	0.033652							1.85169	0.056384							0.695241	0.023597							0.494654	0.050612							3.37712	0.0184985							0.830329	0.068929
					0.521885	0.03486							1.85373	0.050104							0.696048	0.024234							0.495264	0.053036							3.39332	0.0174233							0.831348	0.07363
					0.522539	0.034343							1.85576	0.048633							0.696856	0.026145							0.495875	0.055798							3.40953	0.017872							0.832366	0.076213
					0.523193	0.036955							1.85779	0.044513							0.698471	0.024189							0.496484	0.050982							3.42573	0.017048							0.833385	0.073057
					0.523847	0.037627							1.85982	0.044649							0.699279	0.024246							0.497094	0.05068							3.44194	0.0155017							0.834404	0.074929
					0.524501	0.035661							1.86185	0.039288							0.700086	0.022637							0.497704	0.050294							3.45814	0.0148098							0.835422	0.069517
					0.525155	0.037175							1.86389	0.041119							0.700893	0.025557							0.498314	0.048279							3.47436	0.013572							0.836441	0.069638
					0.525809	0.03232							1.86592	0.037991							0.701701	0.026356							0.499534	0.048951							3.49057	0.0142535							0.837461	0.06591
					0.526463	0.034514							1.86795	0.037978							0.702508	0.02336							0.500144	0.05082							3.50677	0.0132763							0.83848	0.065603
					0.527117	0.035012							1.86998	0.035863							0.703316	0.024997							0.500754	0.049919							3.52298	0.012976							0.839498	0.066998
					0.527771	0.032721							1.87202	0.036205							0.704123	0.026171							0.501364	0.048443							3.53918	0.0119164							0.840517	0.068904
					0.528425	0.034646							1.87405	0.036847							0.704931	0.025027							0.501974	0.053069							3.55539	0.0117007							0.841536	0.072434
					0.529079	0.029398							1.87608	0.035976							0.705739	0.024536							0.502584	0.04823							3.57159	0.0114954							0.842554	0.078867
					0.529733	0.030932							1.87811	0.03767							0.706546	0.025436							0.503193	0.051048							3.5878	0.0133826							0.843573	0.081321
					0.530387	0.031109							1.88015	0.038372							0.707353	0.026899							0.503803	0.052645							3.60402	0.0143494							0.844592	0.090575
					0.531041	0.031616							1.88218	0.037675							0.708161	0.028014							0.504413	0.054995							3.62023	0.0155764							0.845611	0.091445
					0.531695	0.03366							1.88421	0.038594							0.708968	0.028453							0.505023	0.057247							3.63643	0.0161527							0.84663	0.10264
					0.532349	0.032211							1.88624	0.038507							0.709775	0.02675							0.505634	0.061452							3.65264	0.0165095							0.847649	0.10123
					0.533003	0.032093							1.88828	0.039274							0.710583	0.028543							0.506243	0.058828							3.66884	0.0172401							0.848667	0.10915
					0.533657	0.029827							1.89031	0.035282							0.71139	0.026982							0.506853	0.061609							3.68505	0.0167429							0.849686	0.10192
					0.534311	0.030304							1.89234	0.038539							0.712199	0.028436							0.507463	0.0635							3.70125	0.0162368							0.850705	0.11532
					0.534965	0.02788							1.89437	0.036884							0.713006	0.027792							0.508073	0.063575							3.71746	0.015576							0.851723	0.11912
					0.535619	0.028383							1.8964	0.037912							0.713813	0.027995							0.508683	0.062674							3.73366	0.0152211							0.852742	0.1207
					0.536273	0.02624							1.89844	0.037391							0.715428	0.028797							0.509293	0.061219							3.74989	0.0155462							0.853762	0.11754
					0.536927	0.026118							1.90047	0.040197							0.716235	0.027569							0.509902	0.062863							3.76609	0.0146767							0.854781	0.10883
					0.537581	0.028818							1.9025	0.037376							0.717043	0.029029							0.510513	0.062585							3.7823	0.0138928							0.855799	0.12262
					0.538235	0.025167							1.90454	0.036141							0.71785	0.030968							0.511123	0.062211							3.7985	0.0142447							0.856818	0.11379
					0.538889	0.027879							1.90657	0.036468							0.718658	0.029431							0.511733	0.066104							3.81471	0.0148487							0.857837	0.11548
					0.539543	0.025953							1.9086	0.037834							0.719466	0.029114							0.512343	0.061168							3.83091	0.0144782							0.858855	0.11474
					0.540197	0.025358							1.91063	0.034668							0.720273	0.028972							0.512952	0.059045							3.84712	0.0154476							0.859874	0.10651
					0.540851	0.026464							1.91266	0.033231							0.721081	0.027895							0.513562	0.060229							3.86332	0.0157309							0.860893	0.10796
					0.541505	0.026953							1.9147	0.030425							0.721888	0.028419							0.514172	0.064318							3.87954	0.0150905							0.861912	0.10459
					0.542158	0.026111							1.91673	0.032592							0.722695	0.029303							0.514782	0.063793							3.89575	0.0137666							0.862931	0.088667
					0.542813	0.02412							1.91876	0.03057							0.723503	0.030007							0.515392	0.068889							3.91195	0.0134374							0.86395	0.092875
					0.543467	0.025481							1.92079	0.030677							0.72431	0.028025							0.516002	0.066822							3.92816	0.0148639							0.864968	0.087321
					0.544121	0.025793							1.92283	0.027814							0.725117	0.034654							0.516612	0.063372							3.94436	0.0138372							0.865987	0.090576
					0.544775	0.026202							1.92486	0.02515							0.729963	0.031544							0.517222	0.070508							3.96057	0.0127696							0.867006	0.087208
					0.545429	0.025856							1.92689	0.026244							0.73077	0.031716							0.517832	0.071408							3.97677	0.0126527							0.868024	0.082473
					0.546083	0.025446							1.92892	0.024096							0.731577	0.03172							0.518442	0.077843							3.99298	0.0127337							0.869043	0.097463
					0.546737	0.025971							1.93096	0.021965							0.732385	0.034184							0.519052	0.072418							4.01209	0.0122593							0.870063	0.080514
					0.547391	0.026846							1.93299	0.021338							0.733193	0.034489							0.519661	0.073584							4.03339	0.0116984							0.871082	0.074369
					0.548044	0.024999							1.93502	0.02353							0.734	0.035584							0.520271	0.074382							4.05469	0.011941							0.8721	0.080357
					0.548699	0.025029							1.93705	0.021834							0.734808	0.036963							0.520882	0.072196							4.07598	0.0131991							0.873119	0.071174
					0.549353	0.027827							1.93909	0.021502							0.735615	0.038811							0.521492	0.073298							4.09728	0.0145962							0.874138	0.070294
					0.550007	0.026036							1.94112	0.020664							0.736423	0.040971							0.522101	0.071923							4.11858	0.0152336							0.875156	0.073152
					0.550661	0.025534							1.94315	0.020383							0.73723	0.043121							0.522711	0.071792							4.13988	0.0160843							0.876175	0.072507
					0.551315	0.024992							1.94518	0.02181							0.738037	0.045071							0.523321	0.072382							4.16117	0.0164517							0.877194	0.072718
					0.551969	0.024584							1.94721	0.020225							0.738845	0.047209							0.523931	0.066892							4.18249	0.0164791							0.878212	0.077973
					0.552623	0.025054							1.94925	0.021713							0.739652	0.053494							0.524541	0.065041							4.20379	0.0179439							0.879232	0.069887
					0.553276	0.022524							1.95128	0.020067							0.74046	0.050446							0.525151	0.067978							4.22509	0.0189606							0.880251	0.07465
					0.55393	0.023262							1.95331	0.020471							0.741268	0.055528							0.525761	0.066584							4.24638	0.0211678							0.881269	0.069253
					0.554585	0.022882							1.95535	0.019182							0.742075	0.05713							0.526371	0.065629							4.26768	0.0220664							0.882288	0.076695
					0.555239	0.022472							1.95738	0.019194							0.742883	0.060362							0.526981	0.061938							4.28898	0.0239983							0.883307	0.076146
					0.555893	0.021156							1.95941	0.021615							0.74369	0.061114							0.527591	0.057283							4.31027	0.0241857							0.884325	0.075727
					0.556547	0.020588							1.96144	0.021046							0.744497	0.061035							0.528201	0.060927							4.33157	0.0228588							0.885344	0.079789
					0.557201	0.019569							1.96347	0.019135							0.745305	0.063342							0.52881	0.057267							4.35289	0.0211808							0.886363	0.078234
					0.557855	0.019239							1.96551	0.02111							0.746112	0.066122							0.52942	0.057933							4.37419	0.0188787							0.887383	0.072597
					0.558508	0.019442							1.96754	0.02							0.746919	0.067045							0.53003	0.056136							4.39549	0.0180663							0.888401	0.067269
					0.559162	0.018453							1.96957	0.020837							0.747728	0.067426							0.530641	0.057324							4.41678	0.0165909							0.88942	0.071751
					0.559816	0.01704							1.97161	0.021165							0.748535	0.066225							0.531251	0.053619							4.43808	0.0151564							0.890439	0.073408
					0.560471	0.017116							1.97364	0.021991							0.749342	0.067917							0.53186	0.051199							4.45938	0.0153796							0.891457	0.077869
					0.561125	0.018224							1.97567	0.020845							0.75015	0.066986							0.53247	0.052233							4.48067	0.0146793							0.892476	0.076181
					0.561779	0.014445							1.9777	0.022502							0.750957	0.067601							0.53308	0.050792							4.50197	0.0143296							0.893495	0.071727
					0.562433	0.016071							1.97973	0.022841							0.751765	0.065141							0.53369	0.050462							4.52329	0.0138732							0.894513	0.067897
					0.563087	0.017437							1.98177	0.024428							0.752572	0.066964							0.5343	0.047906							4.54459	0.0134804							0.895533	0.072074
					0.56374	0.01897							1.9838	0.024505							0.753379	0.066154							0.53491	0.048824							4.56589	0.0138922							0.896552	0.068399
					0.564394	0.021993							1.98583	0.023025							0.754187	0.063899							0.53552	0.047002							4.58718	0.0138419							0.89757	0.072011
					0.565048	0.025291							1.98786	0.025118							0.754995	0.062767							0.53613	0.043066							4.60848	0.0148264							0.898589	0.075946
					0.565702	0.026456							1.9899	0.024983							0.755802	0.063809							0.53674	0.044671							4.62978	0.014272							0.899608	0.081522
					0.566357	0.030372							1.99193	0.024934							0.75661	0.059157							0.53735	0.046256							4.65107	0.0140377							0.900626	0.084108
					0.567011	0.034341							1.99396	0.025137							0.757417	0.061108							0.53796	0.045297							4.67237	0.0137918							0.901645	0.08589
					0.567665	0.041834							1.99599	0.02501							0.758225	0.061216							0.538569	0.048397							4.69367	0.0149842							0.902664	0.098691
					0.568319	0.043024							1.99802	0.025314							0.759032	0.057858							0.539179	0.053084							4.71499	0.0140949							0.903683	0.094329
					0.568972	0.046685							2.00007	0.025468							0.759839	0.05996							0.539789	0.04691							4.73628	0.0136304							0.904702	0.095319
					0.569626	0.049647							2.00237	0.023324							0.760647	0.056962							0.5404	0.048551							4.75758	0.0150139							0.905721	0.098734
					0.57028	0.05361							2.00467	0.023297							0.761454	0.060585							0.541009	0.051632							4.77888	0.0172731							0.906739	0.13611
					0.570934	0.060219							2.00697	0.022804							0.762262	0.053395							0.541619	0.055498							4.80017	0.0182206							0.907758	0.10767
					0.571588	0.06514							2.00927	0.02333							0.76307	0.05367							0.542229	0.05593							4.82147	0.018912							0.908777	0.11492
					0.572243	0.07142							2.01157	0.024719							0.763877	0.052205							0.542839	0.056485							4.84277	0.0194078							0.909795	0.11302
					0.572897	0.064241							2.01387	0.02668							0.764684	0.053544							0.543449	0.05917							4.86406	0.0186267							0.910814	0.1237
					0.573551	0.069551							2.01617	0.025034							0.765492	0.052755							0.544059	0.058667							4.88539	0.0182516							0.911834	0.13323
					0.574204	0.070006							2.01847	0.022668							0.766299	0.056881							0.544669	0.06113							4.90668	0.0165114							0.912853	0.14304
					0.574858	0.07606							2.02077	0.023314							0.767107	0.055314							0.545279	0.065741							4.92798	0.0174203							0.913871	0.15415
					0.575512	0.075998							2.02307	0.026669							0.767914	0.05838							0.545889	0.066199							4.94928	0.0146767							0.91489	0.182
					0.576166	0.071433							2.02537	0.022344							0.768721	0.065122							0.546499	0.067434							4.97057	0.0154937							0.915909	0.20451
					0.57682	0.070711							2.02767	0.021557							0.76953	0.072046							0.547109	0.069333							4.99187	0.0152146							0.916927	0.22393
					0.577474	0.068156							2.02997	0.021382							0.770337	0.089649							0.547718	0.069674							5.01002	0.0149612							0.917946	0.24406
					0.578129	0.066428							2.03227	0.020878							0.771144	0.087578							0.548328	0.073041							5.02622	0.0142365							0.918965	0.26035
					0.578783	0.06526							2.03458	0.020423							0.771952	0.095955							0.548938	0.075185							5.04245	0.0138986							0.919984	0.27517
					0.579436	0.06424							2.03688	0.019689							0.772759	0.096488							0.549548	0.07362							5.05865	0.0118766							0.921003	0.27156
					0.58009	0.059272							2.03918	0.019485							0.773567	0.11071							0.550159	0.077113							5.07486	0.010783							0.922022	0.28724
					0.580744	0.060816							2.04148	0.019775							0.774374	0.11987							0.550768	0.073195							5.09106	0.0107158							0.92304	0.29268
					0.581398	0.056073							2.04378	0.020428							0.775181	0.12908							0.551378	0.073532							5.10727	0.0113202							0.924059	0.28824
					0.582052	0.052477							2.04608	0.023174							0.775989	0.14025							0.551988	0.071959							5.12347	0.012252							0.925078	0.30655
					0.582706	0.050681							2.04838	0.021449							0.776797	0.14618							0.552598	0.07427							5.13968	0.0136137							0.926096	0.29525
					0.58336	0.045438							2.05068	0.022533							0.777604	0.15614							0.553208	0.073594							5.15588	0.0151879							0.927115	0.2916
					0.584015	0.044403							2.05298	0.023098							0.778412	0.16568							0.553818	0.071342							5.17211	0.0181272							0.928135	0.30828
					0.584668	0.042897							2.05528	0.022834							0.779219	0.17066							0.554427	0.066488							5.18831	0.0218749							0.929154	0.31108
					0.585322	0.040036							2.05758	0.024469							0.780026	0.18028							0.555038	0.06911							5.20452	0.0237733							0.930172	0.2977
					0.585976	0.039535							2.05988	0.025773							0.780834	0.16292							0.555648	0.067651							5.22072	0.0267239							0.931191	0.30854
					0.58663	0.036329							2.06218	0.024841							0.781641	0.18349							0.556258	0.065838							5.23693	0.0280478							0.93221	0.28363
					0.587284	0.033092							2.06448	0.027215							0.782449	0.18501							0.556868	0.064354							5.25313	0.0298404							0.933228	0.26585
					0.587938	0.033787							2.06679	0.027556							0.783256	0.18912							0.557477	0.064592							5.26934	0.0306091							0.934247	0.27122
					0.588592	0.035425							2.06909	0.028715							0.784064	0.19308							0.558087	0.063956							5.28554	0.0314867							0.935266	0.23354
					0.589247	0.029527							2.07139	0.029808							0.784872	0.20469							0.558697	0.062011							5.30176	0.032532							0.936285	0.24708
					0.5899	0.028448							2.07369	0.030456							0.785679	0.18999							0.559307	0.060628							5.31797	0.0318818							0.937304	0.21258
					0.590554	0.028776							2.07599	0.031844							0.786486	0.20916							0.559917	0.061282							5.33417	0.0306643							0.938323	0.2017
					0.591208	0.027254							2.07829	0.032036							0.787294	0.20601							0.560527	0.060749							5.35038	0.0271046							0.939341	0.18444
					0.591862	0.025455							2.08059	0.032492							0.788101	0.21264							0.561137	0.061836							5.36658	0.0263803							0.94036	0.16405
					0.592516	0.027292							2.08289	0.034584							0.788909	0.20675							0.561747	0.060326							5.38279	0.0229344							0.941379	0.15766
					0.59317	0.027119							2.08519	0.035757							0.789716	0.21223							0.562357	0.062703							5.39899	0.0207058							0.942397	0.1511
					0.593824	0.025387							2.08749	0.036238							0.790524	0.19319							0.562967	0.062984							5.4152	0.0184756							0.943416	0.13058
					0.594478	0.029216							2.08979	0.035581							0.791332	0.21207							0.563577	0.06874							5.43142	0.0187362							0.944436	0.10866
					0.595132	0.031769							2.09209	0.036229							0.792139	0.21297							0.564186	0.065198							5.44763	0.0195898							0.945455	0.1095
					0.595786	0.032669							2.09439	0.037107							0.792946	0.20046							0.564797	0.066244							5.46383	0.0193539							0.946473	0.10127
					0.59644	0.032984							2.09669	0.03878							0.793754	0.21201							0.565407	0.05957							5.48004	0.0228164							0.947492	0.094106
					0.597094	0.034782							2.099	0.039942							0.794561	0.19612							0.566017	0.072748							5.49624	0.0192799							0.948511	0.080105
					0.597748	0.039986							2.1013	0.040589							0.795368	0.21867							0.566626	0.067845							5.51245	0.0167755							0.949529	0.079411
					0.598402	0.046392							2.1036	0.041274							0.796176	0.18086							0.567236	0.078859							5.52865	0.0145606							0.950548	0.071118
					0.599056	0.054799							2.1059	0.04066							0.796983	0.19298							0.567846	0.078958							5.54486	0.0132155							0.951567	0.068269
					0.59971	0.062851							2.1082	0.042073							0.797792	0.18432							0.568456	0.082043							5.56108	0.0124279							0.952586	0.073077
					0.600364	0.076218							2.1105	0.041762							0.798599	0.17668							0.569066	0.08865							5.57729	0.0111704							0.953605	0.060798
					0.601018	0.081473							2.1128	0.042409							0.799406	0.17552							0.569676	0.095002							5.59349	0.0114268							0.954624	0.069112
					0.601672	0.08862							2.1151	0.040716							0.800214	0.17236							0.570286	0.095399							5.6097	0.0120231							0.955642	0.069015
					0.602326	0.090392							2.1174	0.042397							0.801021	0.17223							0.570896	0.11							5.6259	0.0126758							0.956661	0.067056
					0.60298	0.096051							2.1197	0.042646							0.801828	0.15764							0.571506	0.10594							5.64211	0.0134352							0.95768	0.068223
					0.603634	0.09901							2.122	0.042115							0.802636	0.15534							0.572116	0.11059							5.65831	0.0150202							0.958698	0.062873
					0.604288	0.1048							2.1243	0.041142							0.803443	0.14572							0.572726	0.1188							5.67452	0.014914							0.959717	0.061774
					0.604942	0.11542							2.1266	0.041078							0.804251	0.15469							0.573335	0.12015							5.69072	0.0151358							0.960736	0.071192
					0.605596	0.11079							2.12891	0.040195							0.805059	0.1512							0.573945	0.12796							5.70694	0.0160353							0.961756	0.061683
					0.60625	0.11845							2.13121	0.041091							0.805866	0.14394							0.574555	0.14327							5.72315	0.0162835							0.962774	0.065297
					0.606904	0.11337							2.13351	0.040924							0.806674	0.13828							0.575166	0.15303							5.73935	0.0172201							0.963793	0.065463
					0.607558	0.10735							2.13581	0.038142							0.807481	0.13732							0.575776	0.16009							5.75556	0.019615							0.964812	0.068891
					0.608212	0.10805							2.13811	0.042405							0.808288	0.13602							0.576385	0.18009							5.77176	0.0245384							0.96583	0.067157
					0.608866	0.11243							2.14041	0.039607							0.809096	0.13685							0.576995	0.21014							5.78797	0.0305214							0.966849	0.070846
					0.60952	0.10672							2.14271	0.03913							0.809903	0.12437							0.577605	0.19425							5.80417	0.0365342							0.967867	0.071685
					0.610174	0.11255							2.14501	0.038422							0.81071	0.12941							0.578215	0.21398							5.82038	0.0469926							0.968886	0.068458
					0.610828	0.11005							2.14731	0.037948							0.811518	0.13421							0.578825	0.23108							5.8366	0.0592347							0.970925	0.062451
					0.611482	0.10792							2.14961	0.040005							0.812326	0.13791							0.579435	0.23174							5.85281	0.0633731							0.972962	0.069347
					0.612136	0.1104							2.15191	0.03802							0.813134	0.14141							0.580045	0.22094							5.86901	0.0674185							0.973981	0.064427
					0.61279	0.10293							2.15421	0.038084							0.813941	0.1407							0.580655	0.21332							5.88522	0.0692077							0.974999	0.065553
					0.613444	0.10734							2.15651	0.03721							0.814748	0.13409							0.581265	0.21425							5.90142	0.0747439							0.976018	0.066137
					0.614098	0.10591							2.15881	0.03651							0.815556	0.1409							0.581875	0.21269							5.91763	0.0737077							0.977037	0.06398
					0.614752	0.10647							2.16111	0.039649							0.816363	0.15813							0.582485	0.20214							5.93383	0.0746601							0.978056	0.066525
					0.615406	0.1073							2.16341	0.037264							0.81717	0.16714							0.583094	0.19441							5.95004	0.0715271							0.979075	0.063548
					0.61606	0.10611							2.16571	0.037643							0.817978	0.20332							0.583704	0.16537							5.96626	0.0644123							0.980094	0.058535
					0.616714	0.11463							2.16802	0.037045							0.818785	0.20644							0.584314	0.16132							5.98247	0.0603256							0.981112	0.058212
					0.617368	0.12071							2.17032	0.036358							0.819593	0.21552							0.584925	0.15478							5.99867	0.0524477							0.982131	0.049079
					0.618021	0.11598							2.17262	0.036534							0.820401	0.2337							0.585534	0.14132							6.01485	0.0484624							0.98315	0.058813
					0.618676	0.11573							2.17492	0.036663							0.821208	0.23235							0.586144	0.14856							6.03102	0.0508344							0.984168	0.047584
					0.61933	0.11712							2.17722	0.036969							0.822016	0.2498							0.586754	0.13925							6.0472	0.0573274							0.985187	0.044219
					0.619984	0.12025							2.17952	0.036637							0.822823	0.2416							0.587364	0.13714							6.06337	0.0592465							0.986207	0.056547
					0.620638	0.12654							2.18412	0.035318							0.82363	0.25752							0.587974	0.15115							6.07955	0.0629988							0.987226	0.03105
					0.621292	0.12224							2.18642	0.035884							0.824438	0.25618							0.588584	0.1402							6.09574	0.0693851							0.988244	0.044711
					0.621946	0.12056							2.18872	0.036231							0.825245	0.24512							0.589193	0.13845							6.11191	0.0693847							0.989263	0.042974
					0.6226	0.11811							2.19102	0.03638							0.826052	0.26088							0.589804	0.14394							6.12809	0.0612775							0.990282	0.038615
					0.623253	0.11296							2.19332	0.036185							0.826861	0.25247							0.590414	0.14231							6.14426	0.0551082							0.9913	0.040692
					0.623907	0.11694							2.19562	0.037821							0.827668	0.27486							0.591024	0.14996							6.16044	0.0498544							0.992319	0.045068
					0.624562	0.11633							2.19792	0.035099							0.828476	0.26165							0.591634	0.14156							6.17661	0.042818							0.993338	0.038745
					0.625216	0.10575							2.20022	0.034921							0.829283	0.26455							0.592243	0.14769							6.19278	0.0355454							0.994357	0.039337
					0.62587	0.10994							2.20252	0.037459							0.83009	0.25135							0.592853	0.15381							6.20896	0.0284025							0.995376	0.032133
					0.626524	0.11017							2.20483	0.037312							0.830898	0.24671							0.593463	0.13457							6.22515	0.0234638							0.996395	0.035581
					0.627178	0.10995							2.20713	0.037901							0.831705	0.22602							0.594073	0.12011							6.24133	0.0198423							0.997413	0.031929
					0.627832	0.10892							2.20943	0.037571							0.832512	0.22979							0.594684	0.13585							6.2575	0.019388							0.998432	0.029392
					0.628485	0.11156							2.21173	0.037767							0.83332	0.21261							0.595293	0.12788							6.27367	0.0206088							0.999451	0.027519
					0.629139	0.10565							2.21403	0.035286							0.834128	0.1995							0.595903	0.13354							6.28985	0.0221586							1.00064	0.027337
					0.629793	0.11006							2.21633	0.037907							0.834935	0.18763							0.596513	0.12747							6.30602	0.0245901							1.00203	0.028035
					0.630448	0.10953							2.21863	0.035556							0.835743	0.1595							0.597123	0.12867							6.3222	0.0250764							1.00342	0.030044
					0.631102	0.10549							2.22093	0.034708							0.83655	0.14618							0.597733	0.12361							6.33837	0.0260877							1.00481	0.028608
					0.631756	0.10449							2.22323	0.035446							0.837358	0.14015							0.598343	0.11894							6.35456	0.0215368							1.0062	0.030844
					0.63241	0.11497							2.22553	0.034726							0.838165	0.1309							0.598952	0.13851							6.37074	0.0209043							1.00759	0.027854
					0.633064	0.10399							2.22783	0.033964							0.838972	0.13262							0.599563	0.10973							6.38691	0.0245076							1.00898	0.031903
					0.633717	0.10562							2.23013	0.034813							0.83978	0.12019							0.600173	0.11385							6.40309	0.0333564							1.01037	0.027974
					0.634371	0.1122							2.23243	0.033565							0.840587	0.11471							0.600783	0.11517							6.41926	0.0335434							1.01176	0.02798
					0.635025	0.11535							2.23473	0.033379							0.841395	0.10881							0.601393	0.11072							6.43544	0.0388361							1.01315	0.028093
					0.635679	0.1139							2.23703	0.034489							0.842203	0.11458							0.602002	0.10638							6.45161	0.04024							1.01454	0.032474
					0.636334	0.11464							2.23933	0.034225							0.84301	0.10859							0.602612	0.098104							6.46778	0.0427158							1.01593	0.028818
					0.636988	0.1192							2.24394	0.033864							0.843818	0.10996							0.603222	0.11172							6.48396	0.038475							1.01732	0.029206
					0.637642	0.11751							2.24624	0.033207							0.844625	0.10421							0.603832	0.099416							6.50015	0.0338975							1.01871	0.043847
					0.638296	0.11495							2.24854	0.032878							0.845432	0.11808							0.604442	0.09743							6.51633	0.0317745							1.02009	0.042245
					0.638949	0.12286							2.25084	0.033452							0.84624	0.10769							0.605052	0.1063							6.5325	0.0314189							1.02148	0.031224
					0.639603	0.11954							2.25314	0.034981							0.847047	0.10659							0.605662	0.093728							6.54867	0.0305066							1.02287	0.036578
					0.640257	0.12001							2.25544	0.033045							0.847854	0.1314							0.606272	0.093867							6.56485	0.0308775							1.02426	0.033116
					0.640911	0.121							2.25774	0.034113							0.848663	0.1258							0.606882	0.092129							6.58102	0.0315231							1.02565	0.034875
					0.641566	0.12196							2.26004	0.034871							0.84947	0.13327							0.607492	0.088044							6.5972	0.0311231							1.02704	0.041076
					0.64222	0.11663							2.26234	0.032453							0.850277	0.12244							0.608101	0.089365							6.61337	0.0334293							1.02843	0.032427
					0.642874	0.11725							2.26464	0.03377							0.851085	0.12509							0.608711	0.097098							6.62956	0.0378918							1.02982	0.039934
					0.643528	0.11727							2.26694	0.033976							0.851892	0.12901							0.609322	0.087494							6.64574	0.0436599							1.03121	0.034013
					0.644181	0.12642							2.26924	0.032165							0.8527	0.12503							0.609932	0.08724							6.66191	0.0515411							1.0326	0.0406
					0.644835	0.11553							2.27154	0.032991							0.853507	0.11474							0.610542	0.097608							6.67809	0.0570935							1.03399	0.037798
					0.645489	0.12648							2.27385	0.033848							0.854314	0.11533							0.611151	0.09281							6.69426	0.0664331							1.03538	0.040228
					0.646143	0.11371							2.27615	0.033846							0.855123	0.11258							0.611761	0.096749							6.71044	0.0791315							1.03677	0.046441
					0.646797	0.11424							2.27845	0.034204							0.85593	0.10256							0.612371	0.097892							6.72661	0.0805616							1.03816	0.051043
					0.647452	0.10667							2.28075	0.033916							0.856737	0.10363							0.612981	0.10637							6.74278	0.0729785							1.03955	0.047902
					0.648106	0.11071							2.28305	0.034931							0.857545	0.094783							0.613591	0.10602							6.75898	0.0684614							1.04094	0.050336
					0.64876	0.11415							2.28535	0.035715							0.858352	0.091359							0.614201	0.12127							6.77515	0.0623247							1.04233	0.05457
					0.649413	0.10879							2.28765	0.034819							0.85916	0.079103							0.614811	0.11192							6.79133	0.0518423							1.04372	0.064107
					0.650067	0.11463							2.28995	0.03507							0.859967	0.073649							0.615421	0.12137							6.8075	0.0401828							1.04511	0.075812
					0.650721	0.11056							2.29225	0.035487							0.860774	0.068318							0.616031	0.104							6.82367	0.0343007							1.0465	0.081006
					0.651375	0.10683							2.29455	0.034804							0.861582	0.058851							0.616641	0.10172							6.83985	0.0346686							1.04789	0.083792
					0.652029	0.10497							2.29685	0.034596							0.86239	0.060038							0.617251	0.11488							6.85602	0.032751							1.04928	0.10768
					0.652683	0.10123							2.29915	0.034067							0.863197	0.054029							0.61786	0.11434							6.8722	0.0269084							1.05067	0.11275
					0.653338	0.097462							2.30145	0.034146							0.864005	0.050392							0.61847	0.11515							6.88839	0.0233306							1.05206	0.12141
					0.653992	0.096197							2.30375	0.034498							0.864812	0.051423							0.61908	0.11272							6.90456	0.0208821							1.05345	0.13723
					0.654645	0.10092							2.30606	0.03435							0.865619	0.06347							0.619691	0.10761							6.92074	0.0196375							1.05483	0.14052
					0.655299	0.10206							2.30836	0.034383							0.866427	0.073636							0.6203	0.10573							6.93691	0.0206611							1.05622	0.16208
					0.655953	0.095058							2.31066	0.034006							0.867234	0.089233							0.62091	0.10456							6.95309	0.0253687							1.05761	0.17246
					0.656607	0.10187							2.31296	0.033007							0.868042	0.10235							0.62152	0.10171							6.96926	0.0315581							1.059	0.17141
					0.657261	0.095393							2.31526	0.033328							0.868849	0.10527							0.62213	0.10155							6.98544	0.0353012							1.06039	0.18347
					0.657915	0.097293							2.31756	0.032191							0.869657	0.11813							0.62274	0.087394							7.0068	0.0349246							1.06178	0.19496
					0.658569	0.10762							2.31986	0.034318							0.870465	0.12948							0.62335	0.095593							7.0752	0.0362297							1.06317	0.21309
					0.659224	0.11224							2.32216	0.033485							0.871272	0.14065							0.62396	0.10033							7.14352	0.0327451							1.06456	0.20399
					0.659877	0.1147							2.32446	0.034448							0.872079	0.1342							0.62457	0.096173							7.21184	0.0286603							1.06595	0.20599
					0.660531	0.11539							2.32676	0.032259							0.872887	0.13546							0.62518	0.10345							7.28016	0.0226463							1.06734	0.19783
					0.661185	0.12277							2.32906	0.032115							0.873694	0.15339							0.62579	0.08661							7.34848	0.0192999							1.06873	0.19314
					0.661839	0.12064							2.33136	0.031033							0.874502	0.14583							0.6264	0.088985							7.4168	0.0176476							1.07012	0.20611
					0.662493	0.12459							2.33366	0.031756							0.875309	0.14384							0.627009	0.090553							7.48512	0.0184029							1.07151	0.19954
					0.663147	0.12529							2.33596	0.03169							0.876116	0.13851							0.627619	0.077838							7.55344	0.0218171							1.0729	0.20893
					0.663801	0.13355							2.33827	0.034318							0.876925	0.13924							0.628229	0.089975							7.62184	0.0248375							1.07429	0.21238
					0.664455	0.12851							2.34057	0.032453							0.877732	0.13895							0.628839	0.084458							7.69016	0.0305277							1.07568	0.2127
					0.665109	0.12632							2.34287	0.032476							0.878539	0.1331							0.62945	0.089934							7.75848	0.0392675							1.07707	0.21064
					0.665763	0.12997							2.34517	0.031948							0.879347	0.12808							0.630059	0.080398							7.8268	0.0467363							1.07846	0.19836
					0.666417	0.13164							2.34747	0.033491							0.880154	0.12093							0.630669	0.080544							7.89512	0.0544001							1.07985	0.21069
					0.667071	0.13411							2.34977	0.034046							0.880961	0.11605							0.631279	0.084835							7.96344	0.0618801							1.08124	0.20109
					0.667725	0.13209							2.35207	0.033065							0.881769	0.1042							0.631889	0.084474							8.03126	0.0697709							1.08263	0.20883
					0.668379	0.13084							2.35437	0.033704							0.882576	0.087488							0.632499	0.080642							8.0985	0.0712639							1.08402	0.1983
					0.669033	0.12695							2.35667	0.034177							0.883384	0.0862							0.633109	0.072555							8.16583	0.0717092							1.08541	0.20015
					0.669687	0.12512							2.35897	0.033905							0.884192	0.071869							0.633718	0.063255							8.23307	0.0705835							1.0868	0.19093
					0.670341	0.12125							2.36127	0.034176							0.884999	0.060319							0.634329	0.065907							8.30031	0.0637144							1.08818	0.20957
					0.670995	0.11614							2.36357	0.033223							0.885807	0.065707							0.634939	0.063291							8.36756	0.0546972							1.08957	0.19958
					0.671649	0.11503							2.36587	0.035832							0.886614	0.11705							0.635549	0.069033							8.4348	0.0471657							1.09096	0.20919
					0.672303	0.11211							2.36817	0.033825							0.887421	0.06386							0.636159	0.060905							8.50205	0.0405955							1.09235	0.22699
					0.672957	0.11617							2.37047	0.036043							0.888229	0.045781							0.636768	0.072647							8.56929	0.0342456							1.09374	0.24604
					0.673611	0.11461							2.37278	0.033604							0.889036	0.045593							0.637378	0.073509							8.63654	0.032109							1.09513	0.21851
					0.674265	0.11596							2.37508	0.033876							0.889844	0.044121							0.637988	0.082662							8.70378	0.032411							1.09652	0.25258
					0.674919	0.11098							2.37738	0.034046							0.890651	0.042557							0.638598	0.087364							8.7711	0.0338007							1.09791	0.23974
					0.675573	0.10939							2.38198	0.033606							0.891459	0.038828							0.639208	0.08869							8.83835	0.0335177							1.0993	0.26591
					0.676227	0.1108							2.38428	0.03226							0.892267	0.03803							0.639818	0.097681							8.90559	0.0335026							1.10069	0.24612
					0.676881	0.11561							2.38658	0.034956							0.893074	0.038629							0.640428	0.10452							8.97283	0.0297496							1.10208	0.26733
					0.677535	0.11112							2.38888	0.03355							0.893881	0.035524							0.641038	0.12104							9.02722	0.0254719							1.10347	0.271
					0.678189	0.11201							2.39118	0.03311							0.894689	0.031487							0.641648	0.11583							9.07289	0.0202797							1.10486	0.26548
					0.678843	0.11745							2.39348	0.033096							0.895496	0.030209							0.642258	0.12523							9.11856	0.0168058							1.10625	0.29369
					0.679497	0.11561							2.39578	0.034468							0.896303	0.030346							0.642868	0.12635							9.16422	0.0154345							1.10764	0.28938
					0.680151	0.11998							2.39808	0.034691							0.897111	0.028782							0.643477	0.11946							9.20995	0.0155307							1.10903	0.27666
					0.680805	0.11767							2.40038	0.033646							0.897918	0.030793							0.644088	0.12212							9.25561	0.0182319							1.11042	0.25927
					0.681459	0.11227							2.40268	0.033674							0.898727	0.025307							0.644698	0.12109							9.30128	0.0230617							1.11181	0.24568
					0.682113	0.11208							2.40498	0.034595							0.899534	0.025674							0.645308	0.11988							9.34695	0.0235804							1.1132	0.25237
					0.682767	0.11557							2.40728	0.033506							0.900341	0.024604							0.645917	0.11277							9.39262	0.0251094							1.11459	0.23886
					0.683421	0.11943							2.40959	0.032393							0.901149	0.022321							0.646527	0.10665							9.43829	0.0261853							1.11598	0.2306
					0.684075	0.12143							2.41189	0.033834							0.901956	0.022869							0.647137	0.10098							9.48396	0.0264673							1.11737	0.22134
					0.684729	0.11683							2.41419	0.036867							0.902763	0.02025							0.647747	0.095749							9.52963	0.027207							1.11876	0.20626
					0.685383	0.12048							2.41649	0.033046							0.903571	0.019455							0.648357	0.08857							9.57535	0.0256348							1.12015	0.21421
					0.686037	0.1215							2.41879	0.034244							0.904378	0.018186							0.648967	0.08272							9.62102	0.025782							1.12154	0.20851
					0.686691	0.11331							2.42109	0.036037							0.905186	0.01768							0.649577	0.074036							9.66668	0.0292665							1.12292	0.19367
					0.687345	0.11136							2.42339	0.034208							0.905994	0.019181							0.650187	0.072301							9.71235	0.0338913							1.12431	0.1908
					0.687999	0.11334							2.42569	0.033907							0.906801	0.019896							0.650797	0.073456							9.75802	0.0321979							1.1257	0.19042
					0.688653	0.10968							2.42799	0.034958							0.907609	0.022673							0.651407	0.070036							9.80369	0.0326984							1.12709	0.17157
					0.689307	0.1139							2.43029	0.036857							0.908416	0.020036							0.652017	0.067918							9.84936	0.0313597							1.12848	0.16736
					0.689961	0.11083							2.43259	0.035937							0.909223	0.02047							0.652626	0.060777							9.89503	0.0289045							1.12987	0.1678
					0.690615	0.11438							2.43489	0.03814							0.910031	0.019127							0.653236	0.063146							9.94075	0.023654							1.13126	0.15857
					0.691269	0.11924							2.43719	0.036743							0.910838	0.021404							0.653847	0.063139							9.98642	0.018096							1.13265	0.15536
					0.691923	0.11855							2.43949	0.036132							0.911645	0.022308							0.654457	0.058754							10.0168	0.0176368							1.13404	0.16003
					0.692577	0.10601							2.44179	0.039574							0.912453	0.024037							0.655067	0.064341							10.0406	0.0177696							1.13543	0.15311
					0.69323	0.10829							2.44409	0.040751							0.913261	0.027691							0.655676	0.063826							10.0645	0.0175628							1.13682	0.14675
					0.693885	0.11333							2.4464	0.039615							0.914069	0.027311							0.656286	0.063681							10.0883	0.0161213							1.13821	0.15511
					0.694539	0.11163							2.4487	0.039603							0.914876	0.053687							0.656896	0.068783							10.1122	0.0140534							1.1396	0.15192
					0.695193	0.11474							2.451	0.038018							0.916491	0.039868							0.657506	0.071733							10.136	0.0118951							1.14099	0.14712
					0.695847	0.11753							2.4533	0.039753							0.917298	0.037883							0.658116	0.073119							10.1599	0.0118737							1.14238	0.14779
					0.696501	0.10542							2.4556	0.040281							0.918105	0.040877							0.658726	0.070456							10.1838	0.0104281							1.14377	0.14989
					0.697155	0.11342							2.4579	0.039366							0.918913	0.04261							0.659336	0.07185							10.2076	0.0107629							1.14516	0.15167
					0.697809	0.10658							2.4602	0.041421							0.919721	0.043299							0.659946	0.074085							10.2315	0.0121259							1.14655	0.13437
					0.698462	0.10601							2.4625	0.041636							0.920528	0.046296							0.660556	0.083032							10.2553	0.0143268							1.14794	0.13311
					0.699116	0.10614							2.4648	0.038437							0.921336	0.046046							0.661166	0.084131							10.2792	0.0153717							1.14933	0.14327
					0.699771	0.10316							2.4671	0.042443							0.922143	0.047082							0.661776	0.094489							10.303	0.0166849							1.15072	0.12234
					0.700425	0.10562							2.4694	0.041023							0.922951	0.046769							0.662385	0.088352							10.3269	0.0161707							1.15211	0.12366
					0.701079	0.10411							2.4717	0.042641							0.923758	0.048136							0.662995	0.092342							10.3508	0.0185851							1.1535	0.12201
					0.701733	0.10343							2.474	0.04104							0.924565	0.047418							0.663605	0.095576							10.3746	0.0196615							1.15489	0.10593
					0.702387	0.1092							2.4763	0.042127							0.925373	0.047277							0.664216	0.098489							10.3985	0.021454							1.15627	0.099517
					0.703041	0.10283							2.4786	0.042396							0.92618	0.047431							0.664825	0.093571							10.4223	0.0259618							1.15766	0.11231
					0.703694	0.10394							2.48091	0.042534							0.926988	0.048063							0.665435	0.095453							10.4462	0.0291167							1.15905	0.10667
					0.704348	0.107							2.48321	0.043323							0.927796	0.048856							0.666045	0.10137							10.4701	0.0312475							1.16044	0.10693
					0.705002	0.10666							2.48551	0.042795							0.928603	0.049663							0.666655	0.096377							10.4939	0.0335694							1.16183	0.093368
					0.705657	0.10634							2.48781	0.043367							0.929411	0.049642							0.667265	0.098653							10.5178	0.0359315							1.16322	0.098389
					0.706311	0.10783							2.49011	0.044339							0.930218	0.05387							0.667875	0.097367							10.5416	0.0399092							1.16461	0.11325
					0.706965	0.10868							2.49241	0.043238							0.931025	0.054017							0.668485	0.091848							10.5655	0.0447717							1.166	0.10141
					0.707619	0.1096							2.49471	0.042756							0.931833	0.053315							0.669095	0.09943							10.5894	0.0527359							1.16739	0.095368
					0.708273	0.10702							2.49701	0.045467							0.93264	0.054701							0.669705	0.09772							10.6132	0.0666267							1.16878	0.095838
					0.708926	0.11038							2.49931	0.046051							0.933447	0.054074							0.670315	0.1029							10.6371	0.081685							1.17017	0.094727
					0.70958	0.1121							2.50161	0.04493							0.934256	0.054404							0.670925	0.10191							10.6609	0.0906516							1.17156	0.087308
					0.710234	0.11091							2.50391	0.048425							0.935063	0.05518							0.671534	0.10492							10.6848	0.0942451							1.17295	0.081892
					0.710888	0.11332							2.50621	0.048954							0.93587	0.054835							0.672144	0.11574							10.7086	0.0910462							1.17434	0.087055
					0.711543	0.11861							2.50851	0.051128							0.936678	0.05591							0.672754	0.11445							10.7325	0.0778548							1.17573	0.085817
					0.712197	0.12121							2.51081	0.050718							0.937485	0.055839							0.673364	0.11092							10.7564	0.0631388							1.17712	0.08301
					0.712851	0.13095							2.51312	0.053078							0.938293	0.060242							0.673975	0.1167							10.7802	0.0511385							1.17851	0.085344
					0.713505	0.12553							2.51542	0.051687							0.9391	0.053872							0.674584	0.12287							10.8041	0.0363564							1.1799	0.086137
					0.714158	0.12481							2.51772	0.054716							0.939907	0.053328							0.675194	0.11333							10.8279	0.0237674							1.18129	0.082721
					0.714812	0.13333							2.52002	0.05577							0.940715	0.050329							0.675804	0.11102							10.8518	0.0164619							1.18268	0.078302
					0.715466	0.1331							2.52232	0.058291							0.941523	0.050898							0.676414	0.11726							10.8756	0.0129842							1.18407	0.085587
					0.71612	0.13593							2.52462	0.06033							0.94233	0.046843							0.677024	0.11057							10.8995	0.0103466							1.18546	0.085991
					0.716774	0.14586							2.52692	0.060677							0.943138	0.044486							0.677634	0.10489							10.9234	0.00963598							1.18685	0.090778
					0.717429	0.1364							2.52922	0.059189							0.943945	0.042734							0.678243	0.1042							10.9472	0.0100274							1.18824	0.090467
					0.718083	0.14146							2.53152	0.062954							0.944753	0.043525							0.678854	0.10113							10.9711	0.0097969							1.18963	0.080142
					0.718737	0.14504							2.53382	0.065249							0.94556	0.038222							0.679464	0.098397							10.9949	0.0104187							1.19101	0.086011
					0.719391	0.1465							2.53612	0.066584							0.946367	0.035867							0.680074	0.088214							11.0538	0.0109891							1.1924	0.077131
					0.720044	0.13842							2.53842	0.067368							0.947175	0.03613							0.680684	0.088445							11.1222	0.0118159							1.19379	0.077557
					0.720698	0.14639							2.54072	0.065404							0.947982	0.032852							0.681293	0.086509							11.1905	0.0112368							1.19518	0.079722
					0.721352	0.13846							2.54302	0.065888							0.94879	0.034608							0.681903	0.085949							11.2588	0.010757							1.19657	0.08287
					0.722006	0.14045							2.54533	0.07							0.949598	0.030023							0.682513	0.077962							11.3271	0.0106642							1.19796	0.083417
					0.72266	0.14155							2.54763	0.072072							0.950405	0.030495							0.683123	0.077344							11.3955	0.0101397							1.19935	0.080283
					0.723315	0.1427							2.54993	0.068565							0.951212	0.030404							0.683733	0.068064							11.4638	0.00938622							1.20074	0.083814
					0.723969	0.14312							2.55223	0.065274							0.95202	0.03133							0.684343	0.07121							11.5322	0.00932979							1.20213	0.08423
					0.724623	0.14302							2.55453	0.070461							0.952827	0.031601							0.684953	0.071796							11.6005	0.00928578							1.20352	0.093841
					0.725276	0.13835							2.55683	0.070153							0.953635	0.029255							0.685563	0.074063							11.6688	0.0102558							1.20491	0.093364
					0.72593	0.13753							2.55913	0.071686							0.954442	0.029475							0.686173	0.072616							11.7371	0.0134908							1.2063	0.098171
					0.726584	0.12622							2.56143	0.070609							0.955249	0.029842							0.686783	0.065865							11.8054	0.0177866							1.20769	0.09852
					0.727238	0.13964							2.56373	0.07267							0.956058	0.029005							0.687393	0.067618							11.8738	0.0199319							1.20908	0.096179
					0.727892	0.14298							2.56603	0.073329							0.956865	0.028533							0.688002	0.065811							11.9422	0.0222826							1.21047	0.10917
					0.728546	0.13379							2.56833	0.075083							0.957672	0.026831							0.688613	0.068545							12.0151	0.0235634							1.21186	0.093917
					0.729201	0.13591							2.57063	0.074407							0.95848	0.026163							0.689223	0.066492							12.1132	0.0243271							1.21325	0.10068
					0.729855	0.13269							2.57293	0.076943							0.959287	0.025092							0.689833	0.066393							12.2114	0.0218299							1.21464	0.098843
					0.730508	0.12827							2.57523	0.077849							0.960095	0.027407							0.690442	0.069219							12.3095	0.0196054							1.21603	0.10922
					0.731162	0.13136							2.57754	0.07417							0.960902	0.023619							0.691052	0.06976							12.4077	0.0221601							1.21742	0.10821
					0.731816	0.1276							2.57984	0.076599							0.961709	0.022013							0.691662	0.076922							12.5059	0.0265553							1.21881	0.10523
					0.73247	0.12765							2.58214	0.076607							0.962517	0.022244							0.692272	0.074403							12.604	0.0313056							1.2202	0.10925
					0.733124	0.12903							2.58444	0.077365							0.963325	0.021394							0.692882	0.077364							12.7023	0.0350708							1.22159	0.10085
					0.733778	0.13626							2.58674	0.075316							0.964132	0.021991							0.693492	0.077396							12.8005	0.0371544							1.22298	0.10191
					0.734432	0.13313							2.58904	0.078622							0.96494	0.024509							0.694102	0.081094							12.8986	0.0350673							1.22436	0.10209
					0.735087	0.13242							2.59134	0.076838							0.965747	0.023842							0.694712	0.083814															1.22575	0.10263
					0.73574	0.13691							2.59364	0.075198							0.966554	0.022305							0.695322	0.086205															1.22714	0.098392
					0.736394	0.13594							2.59594	0.077356							0.967362	0.021553							0.695932	0.091144															1.22992	0.099927
					0.737048	0.13628							2.59824	0.079739							0.968169	0.02239							0.696542	0.092222															1.23131	0.097953
					0.737702	0.13187							2.60054	0.077381							0.968977	0.022097							0.697151	0.089615															1.2327	0.09564
					0.738356	0.13548							2.60284	0.077242							0.969784	0.020849							0.697761	0.092589															1.23409	0.091153
					0.73901	0.13508							2.60514	0.076295							0.970592	0.022039							0.698372	0.094329															1.23548	0.091407
					0.739664	0.12924							2.60744	0.073182							0.9714	0.021394							0.698982	0.099845															1.23687	0.094277
					0.740319	0.13192							2.60974	0.074841							0.972207	0.021573							0.699592	0.097694															1.23826	0.099903
					0.740972	0.12695							2.61204	0.073878							0.973014	0.023406							0.700201	0.10448															1.23965	0.10407
					0.741626	0.12218							2.61435	0.069151							0.973822	0.025682							0.700811	0.1058															1.24104	0.099289
					0.74228	0.12882							2.61665	0.069313							0.974629	0.027825							0.701421	0.096615															1.24243	0.10362
					0.742934	0.12684							2.61895	0.066972							0.975437	0.024796							0.702031	0.10386															1.24382	0.10422
					0.743588	0.12734							2.62125	0.064245							0.976244	0.026721							0.702641	0.11216															1.24521	0.11308
					0.744242	0.12313							2.62355	0.061321							0.977052	0.026103							0.703251	0.10193															1.2466	0.1038
					0.744896	0.12637							2.62585	0.062412							0.97786	0.031485							0.703861	0.11413															1.24938	0.10867
					0.74555	0.12168							2.62815	0.056642							0.978667	0.030461							0.704471	0.11866															1.25077	0.10465
					0.746204	0.11966							2.63045	0.055798							0.979474	0.027444							0.705081	0.12799															1.25216	0.10758
					0.746858	0.12457							2.63275	0.054283							0.980282	0.027402							0.705691	0.13178															1.25355	0.096818
					0.747512	0.1276							2.63505	0.051652							0.981089	0.029206							0.706301	0.13574															1.25494	0.10953
					0.748166	0.12708							2.63735	0.048572							0.981896	0.029019							0.70691	0.14518															1.25633	0.099534
					0.74882	0.12268							2.63965	0.047534							0.982704	0.027336							0.70752	0.16755															1.25771	0.10341
					0.749474	0.12173							2.64195	0.045							0.983511	0.027539							0.70813	0.16066															1.2591	0.10731
					0.750128	0.12062							2.64425	0.045086							0.98432	0.030814							0.708741	0.16631															1.26049	0.10736
					0.750782	0.11606							2.64655	0.046155							0.985127	0.028902							0.70935	0.17388															1.26188	0.11465
					0.751436	0.11989							2.64885	0.041025							0.985934	0.02923							0.70996	0.17272															1.26327	0.11006
					0.75209	0.12532							2.65116	0.040715							0.987549	0.029833							0.71057	0.17085															1.26466	0.10657
					0.752744	0.11943							2.65346	0.039589							0.988356	0.027769							0.71118	0.17247															1.26605	0.1056
					0.753398	0.11767							2.65576	0.036598							0.989164	0.027291							0.71179	0.17462															1.26744	0.10306
					0.754052	0.11435							2.65806	0.037001							0.989971	0.028142							0.7124	0.18512															1.26883	0.10344
					0.754706	0.11657							2.66036	0.03405							0.990779	0.02772							0.71301	0.17096															1.27022	0.11341
					0.75536	0.11609							2.66266	0.034303							0.991587	0.028551							0.71362	0.1716															1.27161	0.10606
					0.756014	0.11603							2.66496	0.032373							0.993202	0.027962							0.71423	0.17468															1.273	0.11339
					0.756668	0.11355							2.66726	0.034929							0.994816	0.027297							0.71484	0.16685															1.27439	0.11647
					0.757322	0.11378							2.66956	0.033131							0.995624	0.028296							0.71545	0.16702															1.27578	0.10601
					0.757976	0.10914							2.67186	0.031059							0.996431	0.027094							0.716059	0.17751															1.27717	0.10807
					0.75863	0.10881							2.67416	0.030296							0.997238	0.028042							0.716669	0.15316															1.27856	0.10904
					0.759284	0.10454							2.67646	0.029815							0.998046	0.028463							0.717279	0.15437															1.27995	0.11589
					0.759938	0.1124							2.67876	0.03084							0.998854	0.025575							0.717889	0.16143															1.28134	0.10946
					0.760592	0.11528							2.68106	0.029012							0.999662	0.025461							0.7185	0.15619															1.28412	0.10976
					0.761246	0.11892							2.68336	0.028429							1.00091	0.025777							0.719109	0.15618															1.28551	0.1081
					0.7619	0.11188							2.68566	0.029022							1.00248	0.027241							0.719719	0.15158															1.2869	0.1114
					0.762554	0.10806							2.68796	0.025679							1.00405	0.027229							0.720329	0.15277															1.28829	0.11578
					0.763208	0.10981							2.69027	0.0264							1.00562	0.024224							0.720939	0.15432															1.28968	0.11102
					0.763862	0.10769							2.69257	0.027132							1.00719	0.025856							0.721549	0.14124															1.29107	0.10627
					0.764516	0.10609							2.69487	0.027076							1.00876	0.03046							0.722159	0.17166															1.29245	0.10563
					0.76517	0.10698							2.69717	0.025985							1.01033	0.028007							0.722768	0.15375															1.29384	0.10513
					0.765824	0.10494							2.69947	0.027049							1.0119	0.031291							0.723379	0.14907															1.29523	0.11106
					0.766478	0.10335							2.70177	0.023667							1.01347	0.033624							0.723989	0.15072															1.29662	0.11041
					0.767132	0.10261							2.70407	0.025862							1.01504	0.034576							0.724599	0.16381															1.29801	0.10525
					0.767786	0.10824							2.70637	0.024423							1.0166	0.03439							0.725209	0.16772															1.2994	0.10143
					0.76844	0.097338							2.70867	0.023724							1.01817	0.037209							0.725818	0.17057															1.30079	0.10536
					0.769093	0.10519							2.71097	0.023383							1.01974	0.038843							0.726428	0.17184															1.30218	0.097185
					0.769748	0.10016							2.71327	0.022768							1.02131	0.042126							0.727038	0.16574															1.30357	0.10779
					0.770402	0.10196							2.71557	0.022358							1.02288	0.038809							0.727648	0.173															1.30496	0.10205
					0.771056	0.095519							2.71787	0.022912							1.02445	0.042793							0.728258	0.17748															1.30635	0.10999
					0.77171	0.097908							2.72018	0.021231							1.02602	0.0398							0.728868	0.1557															1.30774	0.10893
					0.772364	0.10037							2.72248	0.022009							1.02759	0.040775							0.729478	0.16335															1.30913	0.097783
					0.773672	0.094497							2.72478	0.021359							1.02916	0.043878							0.730088	0.15056															1.31052	0.092104
					0.774325	0.11044							2.72708	0.021356							1.03073	0.045426							0.730698	0.1468															1.31191	0.10056
					0.774979	0.094383							2.72938	0.021606							1.0323	0.04728							0.731308	0.13818															1.3133	0.087042
					0.775634	0.10256							2.73168	0.020051							1.03387	0.045216							0.731918	0.12921															1.31469	0.10361
					0.776288	0.10688							2.73398	0.019883							1.03544	0.049051							0.732527	0.1176															1.31608	0.094856
					0.776942	0.1029							2.73628	0.019812							1.03701	0.050172							0.733138	0.12099															1.31747	0.095133
					0.777596	0.099415							2.73858	0.020722							1.03857	0.052906							0.733748	0.11936															1.31886	0.089341
					0.77825	0.10426							2.74088	0.019476							1.04015	0.058787							0.734358	0.10237															1.32025	0.10935
					0.778904	0.10465							2.74318	0.02443							1.04171	0.052858							0.734967	0.10108															1.32164	0.095845
					0.779557	0.1071							2.74548	0.021226							1.04328	0.056781							0.735577	0.10231															1.32442	0.091508
					0.780211	0.10372							2.74778	0.021524							1.04485	0.053028							0.736187	0.096978															1.3258	0.093129
					0.780865	0.10524							2.75008	0.024118							1.04642	0.052425							0.736797	0.10063															1.32719	0.088846
					0.78152	0.10359							2.75239	0.021989							1.04799	0.046573							0.737407	0.098001															1.32858	0.090964
					0.782174	0.11032							2.75469	0.018832							1.04956	0.052581							0.738017	0.096295															1.32997	0.088323
					0.782828	0.10586							2.75699	0.022519							1.05113	0.051422							0.738627	0.095866															1.33136	0.085878
					0.783482	0.1044							2.75929	0.022582							1.0527	0.051755							0.739237	0.1002															1.33275	0.084006
					0.784136	0.11401							2.76159	0.022277							1.05427	0.052702							0.739847	0.095986															1.33414	0.08343
					0.784789	0.11674							2.76389	0.022989							1.05584	0.047707							0.740457	0.097191															1.33553	0.083226
					0.785443	0.11502							2.76619	0.024883							1.05741	0.046783							0.741067	0.092544															1.33692	0.080854
					0.786097	0.11621							2.76849	0.023518							1.05898	0.046659							0.741676	0.094188															1.33831	0.078928
					0.786751	0.11767							2.77079	0.023414							1.06055	0.048359							0.742286	0.092851															1.3397	0.08127
					0.787406	0.11545							2.77309	0.023548							1.06211	0.045633							0.742896	0.087263															1.34109	0.071123
					0.78806	0.12014							2.77539	0.023912							1.06368	0.047586							0.743507	0.086723															1.34248	0.079602
					0.788714	0.1231							2.77769	0.024108							1.06525	0.044074							0.744117	0.087849															1.34387	0.079295
					0.789368	0.1204							2.77999	0.023756							1.06682	0.045799							0.744726	0.083138															1.34526	0.076174
					0.790021	0.1221							2.78229	0.022507							1.06839	0.046198							0.745336	0.082265															1.34665	0.076675
					0.791329	0.1181							2.7846	0.023234							1.06996	0.045274							0.745946	0.076842															1.34804	0.0677
					0.791983	0.12443							2.7869	0.022416							1.07153	0.042857							0.746556	0.080428															1.34943	0.072565
					0.792638	0.11574							2.7892	0.021529							1.0731	0.041317							0.747166	0.079285															1.35082	0.071842
					0.793292	0.11242							2.7915	0.02158							1.07467	0.04207							0.747776	0.076005															1.35221	0.069767
					0.793946	0.11121							2.7938	0.022278							1.07624	0.045255							0.748386	0.075864															1.3536	0.073446
					0.7946	0.10761							2.7961	0.022691							1.07781	0.03935							0.748996	0.078472															1.35499	0.067744
					0.795253	0.11251							2.7984	0.021901							1.07938	0.039588							0.749606	0.073128															1.35638	0.068767
					0.795907	0.10098							2.8007	0.022763							1.08095	0.039576							0.750216	0.07745															1.35777	0.069405
					0.796561	0.096698							2.803	0.024777							1.08252	0.03378							0.750826	0.07104															1.35916	0.077701
					0.797215	0.096559							2.8053	0.024335							1.08409	0.036036							0.751435	0.072738															1.36054	0.067105
					0.797869	0.092715							2.8076	0.025853							1.08566	0.040007							0.752045	0.072154															1.36193	0.066246
					0.798524	0.089439							2.8099	0.023855							1.08722	0.038772							0.752655	0.066169															1.36332	0.060041
					0.799178	0.086478							2.8122	0.026261							1.08879	0.039843							0.753266	0.069604															1.36471	0.063171
					0.799832	0.089915							2.8145	0.026112							1.09036	0.041791							0.753875	0.071874															1.3661	0.057713
					0.800485	0.084832							2.8168	0.026362							1.09193	0.046564							0.754485	0.074556															1.36749	0.060205
					0.801139	0.081317							2.81911	0.027504							1.0935	0.048764							0.755095	0.069984															1.36888	0.055724
					0.801793	0.079179							2.82141	0.027112							1.09507	0.053037							0.756315	0.072395															1.37027	0.05039
					0.802447	0.079923							2.82371	0.027324							1.09664	0.052267							0.756925	0.068955															1.37166	0.051972
					0.803101	0.073967							2.82601	0.028128							1.09821	0.05846							0.757534	0.072688															1.37305	0.060307
					0.803755	0.072587							2.82831	0.027075							1.09978	0.054726							0.758145	0.068083															1.37444	0.05531
					0.80441	0.067568							2.83061	0.027762							1.10135	0.065753							0.758755	0.073094															1.37583	0.056823
					0.805064	0.075286							2.83291	0.026058							1.10292	0.075111							0.759365	0.072563															1.37722	0.05319
					0.805717	0.072006							2.83521	0.027425							1.10449	0.07373							0.759975	0.074526															1.37861	0.052647
					0.806371	0.068243							2.83751	0.024916							1.10606	0.072215							0.760584	0.076395															1.38	0.051263
					0.807025	0.069333							2.83981	0.026414							1.10763	0.080341							0.761194	0.07525															1.38139	0.051813
					0.807679	0.070664							2.84211	0.025728							1.1092	0.082856							0.761804	0.077864															1.38278	0.043019
					0.808333	0.069899							2.84441	0.026419							1.11077	0.098593							0.762414	0.086062															1.38417	0.052663
					0.808987	0.064641							2.84671	0.025435							1.11233	0.091377							0.763025	0.082898															1.38556	0.042661
					0.809641	0.067559							2.84901	0.025977							1.1139	0.10318							0.763634	0.093416															1.38695	0.049414
					0.810296	0.067469							2.85131	0.025948							1.11547	0.095357							0.764244	0.091669															1.38834	0.042344
					0.810949	0.063161							2.85361	0.025971							1.11704	0.10711							0.764854	0.096858															1.38973	0.040051
					0.811603	0.062432							2.85591	0.024741							1.11861	0.10522							0.765464	0.10265															1.39112	0.039118
					0.812257	0.063666							2.85822	0.02426							1.12018	0.11498							0.766074	0.102															1.39251	0.038771
					0.812911	0.061877							2.86052	0.023165							1.12175	0.12084							0.766684	0.10408															1.39389	0.035738
					0.813565	0.059496							2.86282	0.023652							1.12332	0.12831							0.767293	0.10069															1.39528	0.030024
					0.814219	0.061677							2.86512	0.024047							1.12489	0.12477							0.767904	0.10684															1.39667	0.034184
					0.814873	0.056338							2.86742	0.024368							1.12646	0.12529							0.768514	0.10992															1.39806	0.041487
					0.815527	0.060833							2.86972	0.023315							1.12803	0.12698							0.769124	0.1132															1.39945	0.035016
					0.816835	0.059298							2.87202	0.025132							1.1296	0.13974							0.769734	0.10998															1.40084	0.034509
					0.817489	0.059508							2.87432	0.026148							1.13117	0.13351							0.770343	0.11659															1.40223	0.03043
					0.818143	0.058707							2.87662	0.025019							1.13273	0.13429							0.770953	0.11611															1.40362	0.031397
					0.818797	0.057879							2.87892	0.024627							1.1343	0.13433							0.771563	0.11346															1.40501	0.029539
					0.819451	0.0574							2.88122	0.025688							1.13587	0.13572							0.772173	0.11316															1.4064	0.030012
					0.820105	0.057123							2.88352	0.024754							1.13744	0.1507							0.772783	0.1182															1.40779	0.028473
					0.820759	0.05983							2.88582	0.024295							1.13901	0.14929							0.773393	0.12156															1.40918	0.028932
					0.822067	0.054461							2.88812	0.02392							1.14058	0.1467							0.774003	0.12451															1.41057	0.031798
					0.822721	0.053736							2.89042	0.02324							1.14215	0.14729							0.774613	0.1306															1.41196	0.025159
					0.823375	0.05711							2.89272	0.021679							1.14372	0.14589							0.775223	0.12866															1.41335	0.027272
					0.824029	0.053207							2.89503	0.021533							1.14529	0.14133							0.775833	0.1232															1.41474	0.024005
					0.824683	0.050946							2.89733	0.021059							1.14686	0.13834							0.776442	0.14264															1.41613	0.02568
					0.825337	0.051971							2.89963	0.019681							1.14843	0.14025							0.777052	0.13668															1.41752	0.024816
					0.825991	0.053683							2.90193	0.019238							1.15	0.13443							0.777663	0.13989															1.41891	0.022977
					0.826645	0.054478							2.90423	0.020014							1.15157	0.13658							0.778273	0.14404															1.4203	0.024641
					0.827299	0.053107							2.90653	0.020148							1.15314	0.12991							0.778883	0.14618															1.42169	0.023833
					0.827953	0.05266							2.90883	0.019569							1.15471	0.13526							0.779492	0.1402															1.42308	0.024406
					0.828607	0.052352							2.91113	0.018726							1.15628	0.1238							0.780102	0.14285															1.42447	0.022048
					0.829261	0.055058							2.91343	0.01935							1.15784	0.12216							0.780712	0.14297															1.42586	0.022548
					0.829915	0.052762							2.91573	0.018337							1.15941	0.12061							0.781322	0.14091															1.42725	0.02408
					0.830569	0.054388							2.91803	0.01825							1.16098	0.11583							0.781932	0.13823															1.42863	0.01962
					0.831223	0.053708							2.92033	0.017883							1.16255	0.10945							0.782542	0.14689															1.43002	0.024122
					0.831877	0.057484							2.92263	0.016662							1.16412	0.10635							0.783152	0.13625															1.43141	0.023603
					0.832531	0.057379							2.92493	0.017813							1.16569	0.10425							0.783762	0.14887															1.43419	0.021045
					0.833185	0.053191							2.92724	0.017612							1.16726	0.098739							0.784372	0.13667															1.43558	0.023751
					0.833839	0.053118							2.92954	0.017881							1.16883	0.10374							0.784982	0.14964															1.43697	0.019269
					0.834493	0.050635							2.93184	0.018103							1.1704	0.10016							0.785592	0.14795															1.43836	0.023209
					0.835147	0.048484							2.93414	0.0169							1.17197	0.096899							0.786201	0.15389															1.43975	0.023402
					0.835801	0.046064							2.93644	0.017539							1.17354	0.094083							0.786811	0.14099															1.44114	0.021508
					0.836455	0.045526							2.93874	0.016714							1.17511	0.10351							0.787422	0.15432															1.44253	0.021794
					0.837109	0.045646							2.94104	0.016619							1.17668	0.10116							0.788032	0.14783															1.44392	0.022341
					0.837763	0.042517							2.94334	0.017161							1.17825	0.094539							0.788641	0.14166															1.44531	0.024557
					0.838417	0.041492							2.94564	0.017523							1.17982	0.093681							0.789251	0.15816															1.4467	0.020882
					0.839071	0.041765							2.94794	0.016347							1.18139	0.088143							0.789861	0.15497															1.44809	0.024764
					0.839725	0.037717							2.95024	0.017465							1.18295	0.092027							0.790471	0.162															1.44948	0.018739
					0.840379	0.039385							2.95254	0.016709							1.18452	0.092127							0.791081	0.14977															1.45087	0.020864
					0.841033	0.035563							2.95484	0.01694							1.18609	0.086031							0.791691	0.15157															1.45226	0.021324
					0.841687	0.037914							2.95714	0.016657							1.18766	0.085014							0.792301	0.13442															1.45365	0.020574
					0.842341	0.036749							2.95945	0.016422							1.18923	0.081076							0.792911	0.14009															1.45504	0.022642
					0.842995	0.034997							2.96175	0.017732							1.1908	0.081909							0.793521	0.13929															1.45643	0.021954
					0.843649	0.035395							2.96405	0.017598							1.19237	0.072892							0.794131	0.13715															1.45782	0.020025
					0.844302	0.034072							2.96635	0.018081							1.19394	0.072416							0.794741	0.12287															1.45921	0.019857
					0.844957	0.0343							2.96865	0.017804							1.19551	0.075079							0.79535	0.11756															1.4606	0.020188
					0.845611	0.032271							2.97095	0.018585							1.19708	0.071245							0.79596	0.11826															1.46198	0.019551
					0.846265	0.032904							2.97325	0.017877							1.19865	0.068446							0.79657	0.12759															1.46337	0.023155
					0.846919	0.031188							2.97555	0.019395							1.20022	0.065918							0.79718	0.12992															1.46476	0.020863
					0.847573	0.032314							2.97785	0.019847							1.20179	0.064503							0.797791	0.10872															1.46615	0.024598
					0.848227	0.030823							2.98015	0.019631							1.20336	0.064476							0.7984	0.10647															1.46754	0.022395
					0.849534	0.030931							2.98245	0.022237							1.20492	0.060562							0.79901	0.10244															1.46893	0.020539
					0.850188	0.033009							2.98475	0.022318							1.2065	0.0546							0.79962	0.1012															1.47032	0.021069
					0.850843	0.03319							2.98705	0.025261							1.20806	0.056597							0.80023	0.10608															1.47171	0.021325
					0.851497	0.032936							2.98935	0.025407							1.20963	0.049704							0.80084	0.095485															1.4731	0.02285
					0.852151	0.033837							2.99166	0.026311							1.2112	0.047331							0.80145	0.089518															1.47449	0.022005
					0.852805	0.032446							2.99396	0.026341							1.21277	0.049695							0.802059	0.080691															1.47588	0.024986
					0.853459	0.034259							2.99626	0.027985							1.21434	0.044799							0.80267	0.081506															1.47727	0.022093
					0.854113	0.033636							2.99856	0.028712							1.21591	0.045529							0.80328	0.083186															1.47866	0.02319
					0.854766	0.032117							3.00107	0.030295							1.21748	0.042781							0.80389	0.086472															1.48005	0.024411
					0.85542	0.031685							3.00395	0.031645							1.21905	0.040185							0.8045	0.09453															1.48144	0.023262
					0.856074	0.030108							3.00683	0.032601							1.22062	0.039135							0.805109	0.098773															1.48283	0.024167
					0.856729	0.031727							3.00971	0.034472							1.22219	0.035852							0.805719	0.097293															1.48422	0.022734
					0.857383	0.031315							3.01259	0.034374							1.22376	0.035799							0.806329	0.09281															1.48561	0.02379
					0.858037	0.030324							3.01546	0.037973							1.22533	0.034022							0.806939	0.10384															1.487	0.023741
					0.858691	0.031099							3.01834	0.039954							1.2269	0.031018							0.807549	0.095042															1.48839	0.024362
					0.859345	0.031794							3.02122	0.041062							1.22846	0.028022							0.808159	0.10074															1.48978	0.020806
					0.859998	0.03118							3.0241	0.038853							1.23003	0.025516							0.808769	0.1016															1.49117	0.025883
					0.860652	0.031205							3.02698	0.038885							1.2316	0.024365							0.809379	0.10215															1.49256	0.023449
					0.861306	0.030423							3.02985	0.03934							1.23317	0.024628							0.809989	0.10345															1.49395	0.022667
					0.86196	0.031772							3.03273	0.03991							1.23474	0.025294							0.810599	0.10793															1.49534	0.024537
					0.862615	0.034407							3.03561	0.037511							1.23631	0.023568							0.811209	0.10136															1.49672	0.024673
					0.863269	0.032986							3.03849	0.039927							1.23788	0.021714							0.811818	0.10396															1.49811	0.022117
					0.863923	0.034915							3.04137	0.038297							1.23945	0.024245							0.812429	0.092504															1.4995	0.021652
					0.864577	0.034552							3.04425	0.03553							1.24102	0.023699							0.813039	0.088676															1.50089	0.023837
					0.86523	0.033931							3.04712	0.034938							1.24259	0.024634							0.813649	0.083314															1.50367	0.024504
					0.865884	0.035676							3.05	0.034378							1.24416	0.025327							0.814258	0.080695															1.50506	0.024041
					0.866538	0.034834							3.05288	0.034085							1.24573	0.02739							0.814868	0.082724															1.50645	0.023025
					0.867192	0.037135							3.05576	0.035556							1.2473	0.027876							0.815478	0.072115															1.50784	0.021577
					0.867846	0.036948							3.05864	0.033626							1.24887	0.029953							0.816088	0.072923															1.50923	0.025185
					0.868501	0.037559							3.06152	0.032615							1.25044	0.032176							0.816698	0.071614															1.51062	0.02295
					0.869155	0.037434							3.06439	0.031765							1.25201	0.032163							0.817308	0.073351															1.51201	0.026705
					0.869809	0.037954							3.06727	0.031098							1.25357	0.034569							0.817918	0.072845															1.5134	0.024246
					0.870462	0.038033							3.07015	0.032843							1.25514	0.030889							0.818528	0.068043															1.51479	0.023089
					0.871116	0.0374							3.07303	0.032328							1.25671	0.03046							0.819138	0.066792															1.51618	0.023859
					0.87177	0.035233							3.07591	0.032735							1.25828	0.033042							0.819748	0.067534															1.51757	0.025624
					0.872424	0.036269							3.07879	0.032936							1.25985	0.032786							0.820358	0.070822															1.51896	0.026906
					0.873078	0.037076							3.08166	0.035036							1.26142	0.032273							0.820967	0.070291															1.52035	0.025594
					0.873732	0.036886							3.08454	0.033801							1.26299	0.035164							0.821577	0.067623															1.52174	0.024639
					0.874387	0.033161							3.08742	0.034692							1.26456	0.035026							0.822188	0.067949															1.52313	0.024216
					0.875041	0.033766							3.0903	0.035026							1.26613	0.034845							0.822798	0.0683															1.52452	0.02646
					0.875694	0.03159							3.09318	0.036352							1.2677	0.035006							0.823408	0.07206															1.5273	0.026126
					0.876348	0.030069							3.09605	0.040379							1.26927	0.036495							0.824017	0.080659															1.52869	0.0258
					0.877002	0.029663							3.09893	0.039895							1.27084	0.034503							0.824627	0.081234															1.53007	0.025542
					0.877656	0.027545							3.10181	0.043901							1.27241	0.036085							0.825237	0.091546															1.53146	0.025832
					0.87831	0.026728							3.10469	0.046812							1.27398	0.035716							0.825847	0.094613															1.53286	0.026633
					0.878964	0.027092							3.10757	0.046897							1.27554	0.035658							0.826457	0.096683															1.53424	0.025679
					0.879619	0.024938							3.11045	0.05497							1.27712	0.034714							0.827067	0.099928															1.53563	0.024807
					0.880273	0.024587							3.11332	0.055965							1.27868	0.034381							0.827677	0.10002															1.53702	0.027721
					0.880926	0.023088							3.1162	0.060262							1.28025	0.036179							0.828287	0.10005															1.53841	0.024903
					0.88158	0.021514							3.11908	0.068064							1.28182	0.042297							0.828897	0.094246															1.5398	0.022641
					0.882234	0.021251							3.12196	0.070695							1.28339	0.035925							0.829507	0.1018															1.54119	0.023327
					0.882888	0.020271							3.12484	0.077956							1.28496	0.039429							0.830117	0.095842															1.54258	0.024798
					0.883542	0.0218							3.12772	0.087636							1.28653	0.037878							0.830726	0.097815															1.54397	0.024315
					0.884196	0.021654							3.13059	0.091601							1.2881	0.039164							0.831336	0.094958															1.54536	0.024759
					0.88485	0.020691							3.13347	0.093873							1.28967	0.040111							0.831947	0.096951															1.54675	0.022081
					0.885505	0.022665							3.13635	0.10466							1.29124	0.043443							0.832557	0.10527															1.54814	0.021764
					0.886158	0.025233							3.13923	0.11217							1.29281	0.042966							0.833166	0.096138															1.54953	0.023059
					0.886812	0.025252							3.14211	0.12715							1.29438	0.040594							0.833776	0.092185															1.55092	0.021228
					0.887466	0.027244							3.14498	0.13197							1.29595	0.041845							0.834386	0.078862															1.55231	0.022077
					0.88812	0.027537							3.14787	0.12925							1.29752	0.043269							0.834996	0.08765															1.5537	0.023071
					0.888774	0.030176							3.15074	0.13967							1.29908	0.045754							0.835606	0.083746															1.55509	0.021342
					0.889428	0.029782							3.15362	0.14838							1.30065	0.047963							0.836216	0.092398															1.55648	0.021794
					0.890082	0.030769							3.1565	0.15472							1.30222	0.050736							0.836826	0.1028															1.55787	0.021235
					0.890736	0.031734							3.15938	0.15873							1.30379	0.049729							0.837436	0.11032															1.55926	0.019941
					0.891391	0.033029							3.16225	0.1599							1.30536	0.051702							0.838046	0.11543															1.56065	0.019533
					0.892044	0.033393							3.16513	0.16304							1.30693	0.056924							0.838656	0.12392															1.56204	0.019635
					0.892698	0.033005							3.16801	0.16945							1.3085	0.068617							0.839266	0.14014															1.56342	0.0197
					0.893352	0.034158							3.17089	0.17472							1.31007	0.068051							0.839875	0.13335															1.56481	0.020308
					0.894006	0.032496							3.17377	0.17496							1.31164	0.072043							0.840485	0.13554															1.56621	0.018584
					0.89466	0.032893							3.17665	0.17495							1.31321	0.06947							0.841095	0.14316															1.56759	0.01729
					0.895314	0.031398							3.17952	0.18266							1.31478	0.075217							0.841705	0.14458															1.56898	0.017219
					0.895968	0.030299							3.1824	0.17659							1.31635	0.069741							0.842316	0.14791															1.57037	0.01675
					0.896623	0.030513							3.18528	0.17881							1.31792	0.069922							0.842925	0.14642															1.57176	0.019706
					0.897276	0.030287							3.18816	0.18844							1.31949	0.074095							0.843535	0.1393															1.57454	0.021692
					0.89793	0.029953							3.19392	0.18508							1.32106	0.077129							0.844145	0.13856															1.57593	0.021243
					0.898584	0.032302							3.1968	0.18348							1.32263	0.07814							0.844755	0.14389															1.57732	0.015568
					0.899238	0.032826							3.19967	0.18143							1.32419	0.072664							0.845365	0.13661															1.57871	0.017479
					0.899892	0.032169							3.20255	0.17931							1.32576	0.070262							0.845975	0.13911															1.5801	0.016907
					0.900546	0.034334							3.20543	0.18085							1.32733	0.070971							0.846584	0.1492															1.58149	0.018488
					0.9012	0.034626							3.20831	0.17996							1.3289	0.065698							0.847195	0.15354															1.58288	0.019085
					0.901855	0.035509							3.21118	0.17533							1.33047	0.0672							0.847805	0.15708															1.58566	0.017971
					0.902508	0.036028							3.21406	0.16554							1.33204	0.061718							0.848415	0.14164															1.58705	0.016365
					0.903162	0.035957							3.21694	0.1733							1.33361	0.059084							0.849025	0.17196															1.58844	0.020057
					0.903816	0.035384							3.21982	0.17107							1.33518	0.0585							0.849634	0.16719															1.58983	0.017867
					0.90447	0.035766							3.2227	0.16014							1.33675	0.054194							0.850244	0.16733															1.59122	0.018159
					0.905124	0.037078							3.22558	0.15788							1.33832	0.059824							0.850854	0.17681															1.59261	0.017651
					0.905778	0.038741							3.22845	0.15913							1.33989	0.053103							0.851464	0.17559															1.594	0.018313
					0.906432	0.040538							3.23133	0.15282							1.34146	0.053424							0.852074	0.18243															1.59539	0.019455
					0.907087	0.042894							3.23421	0.14153							1.34303	0.056427							0.852684	0.18609															1.59678	0.021835
					0.90774	0.040714							3.23709	0.14236							1.3446	0.053938							0.853294	0.18334															1.59816	0.020725
					0.908394	0.042863							3.23997	0.13388							1.34617	0.057671							0.853904	0.17258															1.59955	0.019771
					0.909048	0.040749							3.24285	0.13366							1.34774	0.054254							0.854514	0.17506															1.60094	0.01911
					0.909702	0.042917							3.24573	0.13115							1.3493	0.054075							0.855124	0.16575															1.60233	0.021241
					0.910356	0.04301							3.2486	0.12415							1.35087	0.055368							0.855734	0.16731															1.60372	0.022881
					0.91101	0.044257							3.25148	0.12209							1.35244	0.056801							0.856343	0.15853															1.60511	0.020195
					0.911664	0.04154							3.25436	0.11759							1.35401	0.05875							0.856954	0.1516															1.6065	0.020894
					0.912319	0.040047							3.25724	0.12528							1.35558	0.056826							0.857564	0.15983															1.60789	0.022145
					0.912972	0.037154							3.26011	0.11754							1.35715	0.066431							0.858174	0.14998															1.60928	0.019101
					0.913626	0.0386							3.26299	0.11617							1.35872	0.065809							0.858783	0.16162															1.61067	0.0175
					0.91428	0.038816							3.26587	0.11506							1.36029	0.065632							0.859393	0.16372															1.61206	0.019701
					0.914934	0.037134							3.26875	0.10808							1.36186	0.071595							0.860003	0.1713															1.61345	0.017774
					0.915588	0.036235							3.27163	0.099848							1.36343	0.06988							0.860613	0.16934															1.61484	0.022711
					0.916242	0.036486							3.27451	0.098169							1.365	0.065756							0.861223	0.18083															1.61623	0.019661
					0.916896	0.036449							3.27739	0.09458							1.36657	0.065695							0.861833	0.19539															1.61762	0.018256
					0.917551	0.039452							3.28026	0.089877							1.36814	0.065218							0.862443	0.18705															1.61901	0.019226
					0.918204	0.038186							3.28314	0.08541							1.36971	0.067602							0.863053	0.21295															1.62179	0.019748
					0.918858	0.043294							3.28602	0.083954							1.37127	0.065689							0.863663	0.21066															1.62318	0.020341
					0.919512	0.043605							3.2889	0.078965							1.37284	0.063919							0.864273	0.22756															1.62457	0.021218
					0.920166	0.045292							3.29178	0.075915							1.37441	0.065355							0.864883	0.21444															1.62596	0.019944
					0.92082	0.047608							3.29466	0.074054							1.37598	0.062018							0.865492	0.21213															1.62735	0.023028
					0.921474	0.049634							3.29753	0.067099							1.37755	0.059769							0.866102	0.20653															1.62874	0.019376
					0.922128	0.051712							3.30041	0.058599							1.37912	0.063433							0.866713	0.21084															1.63013	0.021445
					0.922783	0.053947							3.30329	0.056966							1.38069	0.056918							0.867323	0.1883															1.63151	0.020631
					0.923436	0.063548							3.30617	0.052964							1.38226	0.054353							0.867933	0.18365															1.6329	0.022913
					0.92409	0.06242							3.30904	0.051545							1.38383	0.051125							0.868542	0.16172															1.6343	0.022608
					0.924744	0.062576							3.31193	0.043598							1.3854	0.047244							0.869152	0.14847															1.63568	0.020593
					0.925398	0.062453							3.3148	0.043312							1.38697	0.041783							0.869762	0.14354															1.63707	0.023212
					0.926052	0.063461							3.31768	0.039312							1.38854	0.041168							0.870372	0.12773															1.63846	0.021868
					0.926706	0.060981							3.32056	0.037359							1.39011	0.038567							0.870982	0.11455															1.63985	0.022004
					0.92736	0.057939							3.32344	0.034382							1.39168	0.036739							0.871592	0.11363															1.64124	0.021616
					0.928015	0.058264							3.32632	0.036019							1.39325	0.039033							0.872202	0.10056															1.64263	0.0207
					0.928668	0.052254							3.32919	0.02663							1.39481	0.044454							0.872812	0.091095															1.64402	0.020509
					0.929322	0.051295							3.33207	0.029979							1.39638	0.037921							0.873422	0.10507															1.64541	0.019852
					0.929976	0.047638							3.33495	0.029347							1.39795	0.037577							0.874032	0.099209															1.6468	0.0208
					0.93063	0.046694							3.33783	0.0285							1.39952	0.03358							0.874642	0.10281															1.64819	0.0243
					0.931284	0.042664							3.34071	0.029667							1.40109	0.036414							0.875251	0.10427															1.64958	0.022079
					0.931938	0.041651							3.34359	0.024321							1.40266	0.036063							0.875861	0.11035															1.65097	0.020611
					0.932592	0.039756							3.34646	0.025338							1.40423	0.037984							0.876472	0.12276															1.65236	0.022285
					0.933246	0.038243							3.34934	0.024886							1.4058	0.038038							0.877082	0.12232															1.65375	0.024359
					0.9339	0.036559							3.35222	0.028518							1.40737	0.039483							0.877691	0.12527															1.65514	0.020045
					0.934554	0.037547							3.3551	0.026417							1.40894	0.042699							0.878301	0.12916															1.65653	0.021789
					0.935208	0.036736							3.35798	0.027622							1.41051	0.040934							0.878911	0.12766															1.65792	0.020023
					0.935862	0.036514							3.36086	0.024771							1.41208	0.039723							0.879521	0.13092															1.65931	0.026941
					0.936516	0.037819							3.36373	0.025184							1.41365	0.03883							0.880131	0.13085															1.6607	0.022349
					0.93717	0.041566							3.36661	0.022331							1.41522	0.041285							0.880741	0.13315															1.66209	0.021216
					0.937824	0.044146							3.36949	0.023886							1.41679	0.040013							0.881351	0.12627															1.66348	0.023834
					0.938478	0.047349							3.37237	0.021408							1.41836	0.041662							0.881961	0.13172															1.66487	0.023548
					0.939132	0.048029							3.37525	0.022015							1.41992	0.042071							0.882571	0.11913															1.66625	0.021822
					0.939786	0.051706							3.37812	0.022602							1.42149	0.041435							0.883181	0.10902															1.66765	0.022459
					0.94044	0.05359							3.381	0.022085							1.42306	0.04132							0.883791	0.1143															1.66903	0.02563
					0.941094	0.059663							3.38388	0.021686							1.42463	0.041305							0.8844	0.10832															1.67042	0.027292
					0.941748	0.063801							3.38676	0.020878							1.4262	0.037568							0.88501	0.10694															1.67181	0.023921
					0.942402	0.066552							3.38964	0.021694							1.42777	0.039756							0.88562	0.096487															1.6732	0.025403
					0.943056	0.070625							3.39252	0.021961							1.42934	0.038042							0.886231	0.10329															1.67459	0.027825
					0.94371	0.073739							3.39539	0.023106							1.43091	0.039648							0.886841	0.096246															1.67598	0.024196
					0.944364	0.079406							3.39827	0.022879							1.43248	0.035604							0.88745	0.094693															1.67876	0.024103
					0.945018	0.083221							3.40403	0.023954							1.43405	0.034979							0.88806	0.088946															1.68015	0.024493
					0.945672	0.081645							3.40691	0.022326							1.43562	0.033096							0.88867	0.086137															1.68154	0.0276
					0.946326	0.081586							3.40979	0.022757							1.43719	0.031127							0.88928	0.08758															1.68293	0.022803
					0.94698	0.082911							3.41266	0.023459							1.43876	0.033152							0.88989	0.085444															1.68432	0.024018
					0.947634	0.086975							3.41554	0.022259							1.44033	0.030864							0.8905	0.084331															1.68571	0.024738
					0.948288	0.089816							3.41842	0.021375							1.44189	0.030344							0.891109	0.077558															1.6871	0.022805
					0.948942	0.090965							3.4213	0.023335							1.44347	0.02916							0.89172	0.071443															1.68849	0.022726
					0.949596	0.09025							3.42706	0.022909							1.44503	0.034861							0.89233	0.06623															1.68988	0.024272
					0.95025	0.093265							3.42993	0.021815							1.4466	0.031491							0.89294	0.06277															1.69127	0.022461
					0.950904	0.08913							3.43281	0.020982							1.44817	0.029788							0.89355	0.06603															1.69266	0.021543
					0.951558	0.090073							3.43569	0.02273							1.44974	0.032871							0.894159	0.063856															1.69405	0.021878
					0.952212	0.083869							3.43857	0.021505							1.45131	0.033567							0.894769	0.05906															1.69544	0.021323
					0.952866	0.082663							3.44145	0.022724							1.45288	0.035368							0.895379	0.062439															1.69683	0.021843
					0.95352	0.07663							3.44432	0.022364							1.45445	0.034961							0.895989	0.062626															1.69822	0.023095
					0.954174	0.078063							3.4472	0.022799							1.45602	0.034809							0.896599	0.059463															1.6996	0.021452
					0.954828	0.075218							3.45008	0.022768							1.45759	0.037306							0.897209	0.07142															1.70099	0.022405
					0.955482	0.074419							3.45296	0.024203							1.45916	0.036282							0.897819	0.065131															1.70239	0.02446
					0.956136	0.072852							3.45584	0.022888							1.46073	0.036782							0.898429	0.070681															1.70377	0.022122
					0.95679	0.068895							3.45872	0.024478							1.4623	0.041061							0.899039	0.063028															1.70655	0.023017
					0.957444	0.069112							3.46159	0.026471							1.46387	0.038884							0.899649	0.071241															1.70794	0.022448
					0.958098	0.072404							3.46447	0.025597							1.46544	0.045109							0.900259	0.072219															1.70933	0.025548
					0.958752	0.074564							3.46735	0.026698							1.467	0.040694							0.900868	0.073814															1.71072	0.022089
					0.959406	0.077093							3.47023	0.026144							1.46857	0.040265							0.901479	0.076182															1.7135	0.023673
					0.96006	0.080576							3.47311	0.025047							1.47014	0.044343							0.902089	0.07942															1.71489	0.025287
					0.960714	0.080808							3.47599	0.026768							1.47171	0.041054							0.902699	0.080139															1.71628	0.020191
					0.961368	0.081265							3.47886	0.026111							1.47328	0.040058							0.903308	0.077545															1.71767	0.025781
					0.962022	0.085138							3.48174	0.025543							1.47485	0.040571							0.903918	0.081214															1.71906	0.022518
					0.962676	0.089679							3.48462	0.025114							1.47642	0.042203							0.904528	0.076327															1.72045	0.022241
					0.96333	0.090459							3.4875	0.026633							1.47799	0.042175							0.905138	0.073082															1.72184	0.022101
					0.963984	0.096978							3.49038	0.024415							1.47956	0.039467							0.905748	0.064196															1.72323	0.022441
					0.964638	0.094596							3.49325	0.02465							1.48113	0.042397							0.906358	0.059743															1.72462	0.02367
					0.965292	0.097502							3.49613	0.024764							1.4827	0.046209							0.906968	0.062667															1.72601	0.021915
					0.965946	0.096384							3.49901	0.023968							1.48427	0.044836							0.907578	0.055783															1.7274	0.021725
					0.9666	0.0938							3.50189	0.023235							1.48584	0.048106							0.908188	0.053297															1.72879	0.023442
					0.967254	0.094804							3.50477	0.023488							1.48741	0.04571							0.908798	0.047209															1.73018	0.020753
					0.967908	0.092543							3.50765	0.022781							1.48898	0.044441							0.909408	0.044111															1.73157	0.024722
					0.968562	0.090235							3.51052	0.02355							1.49054	0.046959							0.910017	0.045238															1.73296	0.022699
					0.969216	0.086649							3.5134	0.021573							1.49211	0.045782							0.910627	0.041083															1.73434	0.023974
					0.96987	0.082981							3.51628	0.024569							1.49368	0.043908							0.911238	0.043303															1.73574	0.02381
					0.970525	0.080315							3.51916	0.022202							1.49525	0.047015							0.911848	0.040591															1.73712	0.022141
					0.971178	0.079615							3.52204	0.022393							1.49682	0.048669							0.912458	0.04338															1.73851	0.025063
					0.971832	0.078436							3.52492	0.021943							1.49839	0.048823							0.913067	0.043787															1.7399	0.021702
					0.972486	0.073892							3.52779	0.0216							1.49996	0.050355							0.913677	0.046654															1.74129	0.020962
					0.97314	0.074471							3.53067	0.022169							1.50153	0.050014							0.914287	0.046641															1.74268	0.022848
					0.973794	0.068602							3.53355	0.023681							1.5031	0.049408							0.914897	0.049868															1.74407	0.023998
					0.974448	0.070392							3.53643	0.021381							1.50467	0.047894							0.915507	0.04994															1.74546	0.023161
					0.975102	0.073077							3.53931	0.022104							1.50624	0.042181							0.916117	0.047811															1.74685	0.024473
					0.975757	0.079759							3.54218	0.020893							1.50781	0.048309							0.916727	0.052081															1.74824	0.022996
					0.97641	0.086038							3.54506	0.021558							1.50938	0.043069							0.917337	0.050713															1.74963	0.02062
					0.977064	0.09011							3.54794	0.020584							1.51095	0.039352							0.917947	0.052527															1.75102	0.022091
					0.977718	0.096078							3.55082	0.020911							1.51252	0.041096							0.918557	0.054553															1.75241	0.022072
					0.978372	0.10373							3.5537	0.020632							1.51409	0.036839							0.919167	0.055589															1.7538	0.019877
					0.979026	0.10443							3.55658	0.021796							1.51565	0.039065							0.919776	0.053766															1.75519	0.020313
					0.97968	0.11406							3.55945	0.021142							1.51722	0.037965							0.920386	0.053092															1.75797	0.020151
					0.980334	0.12254							3.56233	0.021082							1.51879	0.037876							0.920997	0.05422															1.75936	0.022731
					0.980989	0.13738							3.56521	0.020932							1.52036	0.035029							0.921607	0.054325															1.76075	0.020033
					0.981642	0.1259							3.56809	0.02108							1.52193	0.041023							0.922216	0.058785															1.76214	0.020746
					0.982296	0.13201							3.57097	0.021504							1.5235	0.032949							0.922826	0.058742															1.76353	0.019829
					0.98295	0.13762							3.57385	0.020416							1.52507	0.031181							0.923436	0.058638															1.76492	0.019198
					0.983604	0.14334							3.57672	0.020874							1.52664	0.031166							0.924046	0.058726															1.76631	0.020854
					0.984258	0.1445							3.5796	0.020604							1.52821	0.031699							0.924656	0.059769															1.76769	0.018407
					0.984912	0.15754							3.58248	0.019343							1.52978	0.030256							0.925266	0.057183															1.76909	0.020881
					0.985566	0.15116							3.58536	0.020153							1.53135	0.028773							0.925876	0.059264															1.77048	0.022431
					0.98622	0.14436							3.58824	0.020559							1.53292	0.030766							0.926486	0.060637															1.77186	0.022534
					0.986874	0.13463							3.59112	0.020912							1.53449	0.028209							0.927096	0.063472															1.77325	0.020855
					0.987528	0.14089							3.59687	0.021456							1.53606	0.02549							0.927706	0.062059															1.77464	0.018639
					0.988182	0.14015							3.59975	0.019946							1.53762	0.024508							0.928316	0.063187															1.77603	0.019024
					0.988836	0.13527							3.60263	0.021156							1.53919	0.027315							0.928925	0.065361															1.77742	0.018285
					0.98949	0.13359							3.60551	0.021598							1.54076	0.025555							0.929535	0.065194															1.77881	0.019094
					0.990144	0.12439							3.60838	0.020474							1.54233	0.021239							0.930145	0.069932															1.7802	0.018261
					0.990798	0.11852							3.61126	0.02071							1.5439	0.022454							0.930756	0.071746															1.78159	0.019311
					0.991452	0.11524							3.61414	0.020818							1.54547	0.017718							0.931366	0.070261															1.78298	0.017281
					0.992106	0.11571							3.61702	0.021278							1.54704	0.020432							0.931975	0.076933															1.78437	0.017203
					0.99276	0.10673							3.6199	0.021794							1.54861	0.021564							0.932585	0.079566															1.78576	0.016182
					0.993414	0.108							3.62278	0.02129							1.55018	0.023261							0.933195	0.08174															1.78715	0.019197
					0.994068	0.10579							3.62565	0.021381							1.55175	0.022685							0.933805	0.087745															1.78854	0.016884
					0.994722	0.1206							3.62853	0.01995							1.55332	0.022701							0.934415	0.090921															1.78993	0.016881
					0.995376	0.1128							3.63141	0.02167							1.55489	0.023418							0.935025	0.092566															1.79132	0.0177
					0.99603	0.11281							3.63429	0.022204							1.55646	0.023777							0.935635	0.095009															1.79271	0.015901
					0.996684	0.11594							3.63717	0.02187							1.55803	0.020721							0.936245	0.10233															1.7941	0.017504
					0.997338	0.1114							3.64005	0.022208							1.5596	0.020762							0.936855	0.10205															1.79549	0.015276
					0.997992	0.10557							3.64293	0.022022							1.56273	0.02263							0.937465	0.10262															1.79688	0.016278
					0.998646	0.1014							3.6458	0.022355							1.5643	0.0219							0.938075	0.099015															1.79827	0.013563
					0.9993	0.098773							3.64868	0.023419							1.56587	0.023506							0.938684	0.10256															1.79966	0.018423
					0.999954	0.091736							3.65156	0.023717							1.56744	0.024407							0.939294	0.09704															1.80104	0.014449
					1.00161	0.085228							3.65444	0.023701							1.56901	0.023196							0.939904	0.10184															1.80243	0.016598
					1.00334	0.086499							3.65731	0.023291							1.57058	0.024014							0.940514	0.10317															1.80383	0.015897
					1.00507	0.078314							3.66019	0.024089							1.57215	0.022981							0.941124	0.10479															1.80521	0.016515
					1.00681	0.069362							3.66307	0.023717							1.57372	0.024412							0.941734	0.10522															1.8066	0.016216
					1.00854	0.061429							3.66595	0.023797							1.57529	0.024427							0.942344	0.10569															1.80799	0.015017
					1.01027	0.053262							3.66883	0.023326							1.57686	0.026822							0.942954	0.10512															1.80938	0.01594
					1.012	0.046144							3.67171	0.025111							1.58	0.024059							0.943564	0.10967															1.81077	0.014538
					1.01373	0.04105							3.67458	0.02372							1.58314	0.02398							0.944174	0.10448															1.81216	0.016003
					1.01546	0.03506							3.67746	0.024928							1.58471	0.022871							0.944783	0.11641															1.81355	0.016731
					1.01719	0.033155							3.68322	0.025734							1.58627	0.025286							0.945393	0.11974															1.81494	0.014486
					1.01893	0.031947							3.6861	0.024459							1.58784	0.028202							0.946004	0.13089															1.81633	0.015429
					1.02066	0.029534							3.68898	0.02589							1.58941	0.02556							0.946614	0.12582															1.81772	0.016311
					1.02239	0.027878							3.69186	0.024982							1.59098	0.0257							0.947224	0.12614															1.81911	0.014558
					1.02412	0.028041							3.69473	0.024148							1.59255	0.025065							0.947833	0.13133															1.8205	0.015193
					1.02585	0.026318							3.69761	0.025803							1.59412	0.023336							0.948443	0.12427															1.82189	0.014085
					1.02758	0.026311							3.70049	0.025449							1.59569	0.021688							0.949053	0.12678															1.82328	0.015092
					1.02932	0.025604							3.70337	0.025697							1.59726	0.020455							0.949663	0.13095															1.82467	0.014865
					1.03105	0.025328							3.70624	0.025698							1.59883	0.019656							0.950273	0.1306															1.82606	0.015117
					1.03278	0.024752							3.70913	0.027747							1.6004	0.021423							0.951493	0.13026															1.82745	0.013772
					1.03451	0.02361							3.712	0.027111							1.60197	0.019052							0.952103	0.12798															1.82884	0.015023
					1.03624	0.026296							3.71488	0.02765							1.60354	0.01931							0.952713	0.12851															1.83023	0.012825
					1.03797	0.021361							3.71776	0.026807							1.60511	0.020381							0.953323	0.12326															1.83162	0.014831
					1.03971	0.023983							3.72064	0.027106							1.60668	0.019144							0.953933	0.12757															1.83301	0.019116
					1.04144	0.023553							3.72351	0.027668							1.60824	0.019645							0.954542	0.11926															1.8344	0.017405
					1.04317	0.025842							3.72639	0.02681							1.60981	0.024548							0.955152	0.12097															1.83578	0.016978
					1.0449	0.020274							3.72927	0.029324							1.61138	0.020739							0.955763	0.12426															1.83718	0.016126
					1.04663	0.021023							3.73215	0.027254							1.61295	0.017871							0.956373	0.11813															1.83857	0.017215
					1.04836	0.021976							3.73503	0.026957							1.61452	0.018728							0.956982	0.1166															1.83995	0.015932
					1.0501	0.021638							3.73791	0.028571							1.61609	0.022015							0.957592	0.1147															1.84134	0.016181
					1.05183	0.021728							3.74079	0.029123							1.61766	0.019606							0.958202	0.10931															1.84273	0.017107
					1.05356	0.021408							3.74366	0.027735							1.61923	0.021751							0.958812	0.10968															1.84412	0.018108
					1.05529	0.02246							3.74654	0.028934							1.6208	0.022511							0.959422	0.11908															1.84551	0.016815
					1.05702	0.022844							3.74942	0.029752							1.62237	0.02309							0.960032	0.11615															1.8469	0.017758
					1.05875	0.021516							3.7523	0.031091							1.62394	0.027679							0.960642	0.12584															1.84829	0.017755
					1.06048	0.020202							3.75518	0.028857							1.62551	0.028631							0.961252	0.13114															1.84968	0.016839
					1.06222	0.023498							3.75806	0.029591							1.62708	0.033094							0.961862	0.13351															1.85107	0.01693
					1.06395	0.023002							3.76093	0.031225							1.62865	0.032302							0.962472	0.12814															1.85246	0.019402
					1.06568	0.021762							3.76381	0.028586							1.63022	0.031859							0.963082	0.15759															1.85385	0.01759
					1.06741	0.022922							3.76669	0.029336							1.63179	0.035476							0.963691	0.15832															1.85524	0.018821
					1.06914	0.023942							3.76957	0.028372							1.63335	0.036743							0.964301	0.15816															1.85663	0.018064
					1.07087	0.024172							3.77244	0.029882							1.63492	0.036702							0.964911	0.16864															1.85802	0.017411
					1.07261	0.021008							3.77532	0.029991							1.63649	0.034943							0.965522	0.16389															1.85941	0.018754
					1.07434	0.019939							3.7782	0.030478							1.63806	0.03941							0.966132	0.17414															1.8608	0.017635
					1.07607	0.021385							3.78108	0.030248							1.63963	0.039437							0.966741	0.18223															1.86219	0.018305
					1.0778	0.01971							3.78396	0.030324							1.6412	0.038612							0.967351	0.18573															1.86358	0.018902
					1.07953	0.019247							3.78684	0.03098							1.64277	0.038441							0.967961	0.17057															1.86497	0.017585
					1.08127	0.019454							3.78972	0.032008							1.64434	0.038997							0.968571	0.18743															1.86636	0.018931
					1.083	0.018678							3.79259	0.033507							1.64591	0.043729							0.969181	0.17147															1.86775	0.018432
					1.08473	0.016841							3.79547	0.03442							1.64748	0.043472							0.969791	0.18712															1.86913	0.016838
					1.08646	0.016052							3.79835	0.034189							1.64905	0.042025							0.970401	0.18245															1.87053	0.017608
					1.08819	0.019521							3.80123	0.032449							1.65062	0.041925							0.971011	0.16865															1.87192	0.017302
					1.08992	0.015705							3.80411	0.034723							1.65219	0.048349							0.971621	0.171															1.8733	0.018082
					1.09166	0.015779							3.80699	0.035451							1.65376	0.046284							0.972231	0.17469															1.87469	0.016287
					1.09339	0.015703							3.80986	0.03786							1.65533	0.050408							0.972841	0.17175															1.87608	0.015221
					1.09512	0.017725							3.81274	0.038675							1.65689	0.053875							0.97345	0.15159															1.87747	0.016553
					1.09685	0.01493							3.81562	0.038309							1.65846	0.05761							0.97406	0.16301															1.87886	0.016799
					1.09858	0.016631							3.8185	0.041826							1.66003	0.061253							0.97467	0.14032															1.88025	0.015022
					1.10031	0.015859							3.82137	0.040679							1.6616	0.058038							0.975281	0.1371															1.88164	0.016328
					1.10204	0.015261							3.82426	0.039217							1.66317	0.067847							0.97589	0.14346															1.88303	0.016585
					1.10377	0.014981							3.82713	0.039496							1.66474	0.068384							0.9765	0.13922															1.88442	0.017011
					1.10551	0.015306							3.83001	0.040464							1.66631	0.060676							0.97711	0.13057															1.88581	0.017249
					1.10724	0.016055							3.83289	0.041641							1.66788	0.073876							0.97772	0.13129															1.8872	0.016143
					1.10897	0.01687							3.83577	0.038498							1.66945	0.074646							0.97833	0.1301															1.88998	0.017102
					1.1107	0.016167							3.83865	0.039113							1.67102	0.078014							0.97894	0.1156															1.89137	0.015422
					1.11243	0.015555							3.84152	0.04197							1.67259	0.074158							0.97955	0.11546															1.89276	0.01541
					1.11417	0.015919							3.8444	0.03989							1.67416	0.076087							0.98016	0.10545															1.89415	0.017605
					1.1159	0.014473							3.84728	0.041997							1.67573	0.077882							0.98077	0.10654															1.89554	0.01629
					1.11763	0.014557							3.85016	0.042467							1.6773	0.073381							0.98138	0.097462															1.89693	0.017557
					1.11936	0.014646							3.85304	0.0431							1.67886	0.074189							0.98199	0.097245															1.89971	0.018079
					1.12109	0.014606							3.85592	0.042282							1.68044	0.073843							0.982599	0.08986															1.9011	0.017824
					1.12282	0.014735							3.85879	0.044394							1.682	0.07089							0.983209	0.09061															1.90249	0.018011
					1.12456	0.014773							3.86167	0.045194							1.68357	0.070653							0.983819	0.08058															1.90387	0.015673
					1.12629	0.014599							3.86455	0.045543							1.68514	0.061994							0.984429	0.089126															1.90527	0.016395
					1.12975	0.015556							3.86743	0.050103							1.68671	0.063545							0.98504	0.096958															1.90665	0.016027
					1.13148	0.014576							3.87031	0.047796							1.68828	0.064156							0.985649	0.096266															1.90804	0.016969
					1.13321	0.014266							3.87319	0.051114							1.68985	0.0646							0.986259	0.086411															1.90943	0.01744
					1.13495	0.015573							3.87606	0.050982							1.69142	0.063971							0.986869	0.095946															1.91082	0.016556
					1.13668	0.014273							3.87894	0.054985							1.69299	0.060004							0.987479	0.10322															1.91221	0.015982
					1.13841	0.015173							3.88182	0.056463							1.69456	0.061872							0.988089	0.1043															1.9136	0.016841
					1.14014	0.014615							3.8847	0.061255							1.69613	0.063094							0.988699	0.096991															1.91499	0.016884
					1.14187	0.013913							3.88758	0.06072							1.6977	0.064993							0.989308	0.1048															1.91638	0.019495
					1.1436	0.014368							3.89045	0.059521							1.69927	0.066871							0.989918	0.10167															1.91777	0.017458
					1.14533	0.014528							3.89333	0.063078							1.70084	0.063966							0.990529	0.1057															1.91916	0.019857
					1.14707	0.013431							3.89621	0.060762							1.70241	0.068644							0.991139	0.11557															1.92055	0.016421
					1.1488	0.013691							3.89909	0.057987							1.70397	0.069827							0.991749	0.11252															1.92194	0.021156
					1.15053	0.013359							3.90197	0.058974							1.70554	0.069692							0.992358	0.11291															1.92333	0.023436
					1.15226	0.013301							3.90485	0.06289							1.70711	0.070409							0.992968	0.11744															1.92472	0.021758
					1.15399	0.013448							3.90772	0.053696							1.70868	0.075759							0.993578	0.11435															1.92611	0.020628
					1.15572	0.012844							3.9106	0.055088							1.71025	0.07345							0.994188	0.12477															1.9275	0.022404
					1.15746	0.015166							3.91348	0.051707							1.71182	0.076061							0.994798	0.12044															1.92889	0.025133
					1.15919	0.012731							3.91636	0.053896							1.71339	0.072798							0.995408	0.12951															1.93028	0.022935
					1.16092	0.013916							3.91924	0.049187							1.71496	0.070517							0.996018	0.13139															1.93167	0.025413
					1.16265	0.01321							3.92212	0.047003							1.71653	0.066734							0.996628	0.137															1.93306	0.024083
					1.16438	0.013692							3.92499	0.043732							1.7181	0.070291							0.997238	0.13386															1.93445	0.02693
					1.16611	0.014241							3.92787	0.043884							1.71967	0.067387							0.997848	0.14039															1.93584	0.024706
					1.16785	0.014621							3.93075	0.039364							1.72124	0.069126							0.998458	0.131															1.93722	0.024697
					1.16958	0.014405							3.93363	0.038201							1.72281	0.063042							0.999067	0.13121															1.93862	0.025435
					1.17131	0.015524							3.93651	0.03623							1.72438	0.07029							0.999677	0.11711															1.94001	0.023116
					1.17304	0.015841							3.93938	0.035686							1.72595	0.059368							1.00108	0.1101															1.94139	0.023929
					1.17477	0.016178							3.94226	0.033144							1.72751	0.057817							1.00337	0.10786															1.94278	0.02402
					1.1765	0.015783							3.94514	0.033428							1.72908	0.05518							1.00565	0.097457															1.94417	0.023782
					1.17824	0.016777							3.94802	0.031434							1.73065	0.053043							1.00794	0.091712															1.94556	0.026021
					1.17997	0.017982							3.9509	0.029358							1.73222	0.046852							1.01023	0.08064															1.94695	0.021326
					1.1817	0.01741							3.95378	0.029292							1.73379	0.049196							1.01252	0.075963															1.94834	0.017712
					1.18343	0.017713							3.95665	0.027685							1.73536	0.049777							1.01481	0.059398															1.94973	0.019101
					1.18516	0.018142							3.95953	0.027147							1.73693	0.04421							1.01709	0.057796															1.95112	0.020472
					1.18689	0.01904							3.96241	0.026433							1.7385	0.046076							1.01938	0.056386															1.95251	0.017667
					1.18863	0.017878							3.96529	0.026636							1.74007	0.043972							1.02167	0.054468															1.9539	0.019659
					1.19036	0.018633							3.96817	0.024658							1.74164	0.047544							1.02396	0.055499															1.95529	0.0203
					1.19209	0.018198							3.97105	0.025154							1.74321	0.039573							1.02625	0.060872															1.95668	0.017934
					1.19382	0.018043							3.97392	0.024023							1.74478	0.038387							1.02853	0.06437															1.95807	0.017415
					1.19555	0.017771							3.9768	0.023264							1.74635	0.037221							1.03082	0.069087															1.95946	0.017433
					1.19728	0.017307							3.97968	0.023034							1.74792	0.035208							1.03311	0.079123															1.96085	0.018061
					1.19901	0.018502							3.98256	0.023399							1.74949	0.037486							1.0354	0.088105															1.96224	0.019097
					1.20075	0.0179							3.98544	0.022182							1.75106	0.033797							1.03769	0.096062															1.96363	0.017566
					1.20248	0.017754							3.98832	0.02313							1.75262	0.033205							1.03998	0.10048															1.96502	0.017111
					1.20421	0.018336							3.99119	0.022162							1.75419	0.030878							1.04226	0.1116															1.96641	0.021643
					1.20594	0.018058							3.99407	0.022446							1.75576	0.030187							1.04455	0.12352															1.9678	0.01616
					1.20767	0.018112							3.99695	0.022293							1.75733	0.032258							1.04684	0.13093															1.96919	0.018413
					1.2094	0.018158							3.99983	0.023782							1.7589	0.028295							1.04913	0.13337															1.97058	0.019193
					1.21114	0.017584							4.00247	0.024032							1.76047	0.029955							1.05141	0.14528															1.97197	0.018937
					1.21287	0.018005							4.00511	0.02366							1.76204	0.024985							1.0537	0.15063															1.97336	0.018455
					1.2146	0.017392							4.00774	0.024903							1.76361	0.028441							1.05599	0.15775															1.97474	0.017931
					1.21633	0.01841							4.01037	0.024179							1.76518	0.02483							1.05828	0.15695															1.97613	0.019518
					1.21806	0.018042							4.013	0.024911							1.76675	0.026336							1.06057	0.15529															1.97752	0.018475
					1.2198	0.018663							4.01564	0.023852							1.76832	0.026934							1.06285	0.15897															1.97891	0.019199
					1.22153	0.018138							4.01827	0.022541							1.76989	0.025293							1.06514	0.16234															1.9803	0.0223
					1.22326	0.017418							4.0209	0.023978							1.77146	0.026687							1.06743	0.16222															1.98169	0.019398
					1.22499	0.017232							4.02353	0.024875							1.77303	0.031815							1.06972	0.17041															1.98308	0.025276
					1.22672	0.016865							4.02616	0.024906							1.77459	0.029146							1.07201	0.1606															1.98447	0.020835
					1.22845	0.017292							4.0288	0.021901							1.77616	0.031733							1.0743	0.1704															1.98586	0.021029
					1.23018	0.016498							4.03143	0.023163							1.77773	0.031655							1.07658	0.16312															1.98725	0.022599
					1.23192	0.015442							4.03406	0.023931							1.7793	0.031056							1.07887	0.1645															1.98864	0.023172
					1.23365	0.015571							4.03669	0.022155							1.78087	0.03153							1.08116	0.16934															1.99003	0.022459
					1.23538	0.015187							4.03933	0.021473							1.78244	0.034676							1.08345	0.16839															1.99142	0.024395
					1.23711	0.015861							4.04196	0.021131							1.78401	0.033098							1.08573	0.16673															1.99281	0.02562
					1.23884	0.016318							4.04459	0.022485							1.78558	0.032003							1.08802	0.16575															1.9942	0.025534
					1.24057	0.015514							4.04722	0.021351							1.78715	0.038125							1.09031	0.16059															1.99559	0.024982
					1.24231	0.015343							4.04985	0.021375							1.78872	0.038891							1.0926	0.16541															1.99698	0.025747
					1.24404	0.015816							4.05249	0.021453							1.79029	0.035782							1.09489	0.16169															1.99837	0.028822
					1.24577	0.015565							4.05512	0.020875							1.79186	0.037542							1.09718	0.16459															1.99976	0.027819
					1.2475	0.016211							4.05775	0.023481							1.79343	0.034008							1.09946	0.14843															2.00107	0.028045
					1.24923	0.015281							4.06038	0.020811							1.795	0.037083							1.10175	0.15184															2.00236	0.029809
					1.25096	0.015992							4.06301	0.021439							1.79657	0.039696							1.10404	0.14865															2.00365	0.030652
					1.2527	0.01609							4.06565	0.021793							1.79814	0.039335							1.10633	0.15039															2.00494	0.0317
					1.25443	0.015802							4.06828	0.02285							1.7997	0.039545							1.10861	0.15931															2.00624	0.030147
					1.25616	0.014241							4.07091	0.022548							1.80127	0.039406							1.1109	0.1539															2.00753	0.032121
					1.25789	0.014601							4.07354	0.02245							1.80284	0.040903							1.11319	0.14552															2.00882	0.033751
					1.25962	0.015528							4.07618	0.025							1.80441	0.042269							1.11548	0.15088															2.01012	0.032559
					1.26135	0.015627							4.07881	0.023076							1.80598	0.039404							1.11777	0.14909															2.01141	0.034042
					1.26309	0.014567							4.08144	0.024406							1.80755	0.039563							1.12005	0.15362															2.0127	0.035817
					1.26482	0.013831							4.08407	0.024491							1.80912	0.041353							1.12234	0.14406															2.014	0.044525
					1.26655	0.013586							4.0867	0.024868							1.81069	0.039739							1.12463	0.15634															2.01529	0.036447
					1.26828	0.013965							4.08933	0.024163							1.81226	0.040283							1.12692	0.14597															2.01658	0.040359
					1.27001	0.014278							4.09197	0.025852							1.81383	0.042134							1.12921	0.15468															2.01788	0.035118
					1.27174	0.013535							4.0946	0.024167							1.8154	0.043544							1.1315	0.16315															2.01917	0.039783
					1.27348	0.013354							4.09723	0.025616							1.81697	0.047903							1.13378	0.15803															2.02046	0.043336
					1.27521	0.013142							4.09986	0.02505							1.81854	0.04548							1.13607	0.15814															2.02175	0.047428
					1.27694	0.013931							4.1025	0.025052							1.82011	0.046475							1.14065	0.1614															2.02305	0.050832
					1.27867	0.013301							4.10513	0.026112							1.82168	0.04722							1.14293	0.16265															2.02434	0.053932
					1.2804	0.013367							4.10776	0.026179							1.82324	0.048052							1.14522	0.16058															2.02563	0.061782
					1.28213	0.013367							4.11039	0.028551							1.82481	0.047027							1.14751	0.16744															2.02693	0.058981
					1.28386	0.013144							4.11302	0.028811							1.82638	0.047281							1.1498	0.16346															2.02822	0.065706
					1.2856	0.012851							4.11565	0.027934							1.82795	0.042614							1.15209	0.15932															2.02951	0.068262
					1.28733	0.012961							4.11829	0.029442							1.82952	0.043432							1.15438	0.15426															2.0308	0.06747
					1.28906	0.012623							4.12092	0.028306							1.83109	0.041938							1.15666	0.16199															2.0321	0.082619
					1.29079	0.012923							4.12355	0.029857							1.83266	0.041642							1.15895	0.16773															2.03339	0.076913
					1.29252	0.01226							4.12618	0.029746							1.83423	0.040565							1.16124	0.16102															2.03468	0.077208
					1.29425	0.013099							4.12882	0.029291							1.8358	0.039267							1.16353	0.15584															2.03597	0.070915
					1.29599	0.013418							4.13145	0.030764							1.83737	0.039187							1.16581	0.15517															2.03727	0.079623
					1.29945	0.012665							4.13408	0.030531							1.83894	0.04266							1.1681	0.15077															2.03856	0.078944
					1.30118	0.012611							4.13671	0.03186							1.84051	0.0427							1.17039	0.16161															2.03985	0.071795
					1.30291	0.012407							4.13935	0.030731							1.84208	0.042418							1.17268	0.15745															2.04115	0.077532
					1.30464	0.012657							4.14198	0.032195							1.84365	0.042067							1.17497	0.16262															2.04244	0.075897
					1.30638	0.012493							4.14461	0.03374							1.84521	0.047291							1.17725	0.15596															2.04373	0.069151
					1.30811	0.012151							4.14724	0.034735							1.84678	0.04433							1.17954	0.16187															2.04503	0.073451
					1.30984	0.012295							4.14987	0.036798							1.84835	0.049401							1.18183	0.15209															2.04632	0.070299
					1.31157	0.012557							4.15251	0.040579							1.84992	0.046161							1.18412	0.15808															2.04761	0.061077
					1.3133	0.012523							4.15514	0.044301							1.85149	0.049824							1.18641	0.15069															2.0489	0.067597
					1.31503	0.012551							4.15777	0.045864							1.85306	0.051631							1.1887	0.14639															2.0502	0.065481
					1.31677	0.01218							4.1604	0.048467							1.85463	0.054277							1.19098	0.15056															2.05149	0.059896
					1.3185	0.012419							4.16304	0.053954							1.8562	0.058545							1.19327	0.14063															2.05278	0.065225
					1.32023	0.012974							4.16567	0.05397							1.85777	0.054222							1.19556	0.14405															2.05408	0.064704
					1.32196	0.013386							4.1683	0.053516							1.85934	0.056337							1.19785	0.1381															2.05537	0.066241
					1.32369	0.013601							4.17093	0.057637							1.86091	0.058149							1.20013	0.13597															2.05666	0.068325
					1.32542	0.012975							4.17356	0.062725							1.86248	0.057421							1.20242	0.12939															2.05796	0.074283
					1.32715	0.013771							4.17619	0.061888							1.86405	0.056933							1.20471	0.13008															2.05925	0.069813
					1.32889	0.013478							4.17883	0.063554							1.86562	0.054789							1.207	0.12645															2.06054	0.077156
					1.33062	0.014226							4.18146	0.0655							1.86719	0.051283							1.20929	0.11485															2.06183	0.079868
					1.33235	0.014079							4.18409	0.068038							1.86876	0.054204							1.21158	0.11906															2.06313	0.079623
					1.33408	0.015342							4.18672	0.074178							1.87032	0.051433							1.21386	0.12041															2.06442	0.09292
					1.33581	0.015448							4.18936	0.07649							1.87189	0.047673							1.21615	0.11913															2.06571	0.095036
					1.33754	0.013804							4.19199	0.079399							1.87346	0.05127							1.21844	0.1117															2.067	0.1005
					1.33928	0.014925							4.19462	0.08109							1.87503	0.05074							1.22073	0.1173															2.0683	0.10065
					1.34101	0.015349							4.19725	0.085771							1.8766	0.049578							1.22302	0.10924															2.06959	0.1069
					1.34274	0.014944							4.19988	0.094355							1.87817	0.053982							1.2253	0.11036															2.07088	0.10243
					1.34447	0.015682							4.20252	0.096571							1.87974	0.051283							1.22759	0.11212															2.07218	0.09887
					1.3462	0.015346							4.20515	0.095214							1.88131	0.053231							1.22988	0.10834															2.07347	0.10931
					1.34794	0.015686							4.20778	0.10005							1.88288	0.055504							1.23217	0.10633															2.07476	0.11612
					1.34967	0.016057							4.21041	0.10407							1.88445	0.06027							1.23445	0.10207															2.07606	0.12793
					1.3514	0.01652							4.21304	0.101							1.88602	0.057383							1.23674	0.10468															2.07735	0.10754
					1.35313	0.01735							4.21568	0.10722							1.88759	0.05709							1.23903	0.098735															2.07864	0.11086
					1.35486	0.016721							4.21831	0.10908							1.88916	0.062782							1.24132	0.10412															2.07993	0.10233
					1.35659	0.016949							4.22094	0.11127							1.89073	0.062317							1.24361	0.09872															2.08123	0.12185
					1.35833	0.017977							4.22357	0.11561							1.8923	0.065711							1.2459	0.10191															2.08252	0.1266
					1.36006	0.017539							4.22621	0.11892							1.89386	0.064273							1.24818	0.098188															2.08381	0.11973
					1.36179	0.017592							4.22884	0.11975							1.89543	0.068114							1.25047	0.098362															2.08511	0.13774
					1.36352	0.01892							4.23147	0.11682							1.897	0.067581							1.25276	0.097557															2.0864	0.1374
					1.36525	0.017255							4.2341	0.11338							1.89857	0.070318							1.25505	0.088218															2.08769	0.13754
					1.36698	0.017281							4.23673	0.11582							1.90014	0.066745							1.25733	0.09343															2.08898	0.14028
					1.36871	0.016962							4.23937	0.11254							1.90171	0.068417							1.25962	0.096874															2.09028	0.1359
					1.37045	0.01835							4.242	0.11193							1.90328	0.070281							1.26191	0.097183															2.09157	0.13314
					1.37218	0.018059							4.24463	0.10757							1.90485	0.071606							1.26649	0.093396															2.09286	0.13771
					1.37391	0.018116							4.24726	0.10475							1.90642	0.073961							1.26878	0.099409															2.09416	0.13882
					1.37564	0.018404							4.2499	0.10737							1.90799	0.083705							1.27106	0.092258															2.09545	0.13988
					1.37737	0.017884							4.25253	0.1044							1.90956	0.084675							1.27335	0.088822															2.09674	0.14689
					1.3791	0.019323							4.25516	0.10825							1.91113	0.090501							1.27564	0.095152															2.09803	0.14499
					1.38084	0.020322							4.25779	0.11589							1.9127	0.090563							1.27793	0.092149															2.09933	0.1464
					1.38257	0.020016							4.26042	0.10281							1.91427	0.089788							1.28022	0.087384															2.10062	0.15323
					1.3843	0.020517							4.26305	0.11137							1.91583	0.087008							1.2825	0.08995															2.10191	0.14726
					1.38603	0.020094							4.26569	0.10658							1.91741	0.089787							1.28479	0.09101															2.10321	0.15135
					1.38776	0.020527							4.26832	0.11005							1.91897	0.08441							1.28708	0.0899															2.1045	0.16082
					1.38949	0.021189							4.27095	0.1155							1.92054	0.08753							1.28937	0.093708															2.10579	0.15031
					1.39123	0.021907							4.27358	0.11673							1.92211	0.084987							1.29394	0.092522															2.10838	0.13747
					1.39296	0.021167							4.27622	0.11308							1.92368	0.08637							1.29623	0.093874															2.10967	0.14177
					1.39469	0.02187							4.27885	0.11786							1.92525	0.078563							1.30081	0.096465															2.11096	0.14801
					1.39642	0.020832							4.28148	0.11891							1.92682	0.076365							1.3031	0.095777															2.11226	0.1446
					1.39815	0.021317							4.28411	0.12248							1.92839	0.07398							1.30767	0.097115															2.11355	0.14728
					1.39988	0.021896							4.28674	0.12086							1.92996	0.071654							1.30996	0.093913															2.11484	0.13707
					1.40162	0.021622							4.28938	0.11782							1.93153	0.066419							1.31225	0.099261															2.11614	0.12882
					1.40335	0.022844							4.29201	0.11908							1.9331	0.065526							1.31454	0.099742															2.11743	0.14126
					1.40508	0.020634							4.29464	0.11195							1.93467	0.057291							1.31682	0.097356															2.11872	0.13377
					1.40681	0.0207							4.29727	0.10885							1.93624	0.053633							1.31911	0.094439															2.12001	0.12946
					1.40854	0.020669							4.2999	0.10537							1.93781	0.055127							1.3214	0.10162															2.12131	0.12129
					1.41027	0.018373							4.30254	0.10981							1.93938	0.045513							1.32369	0.09948															2.1226	0.12759
					1.412	0.019496							4.30517	0.098456							1.94094	0.04208							1.32597	0.10208															2.12389	0.12514
					1.41374	0.019255							4.3078	0.093214							1.94251	0.038782							1.32826	0.094206															2.12519	0.11715
					1.41547	0.018712							4.31043	0.090053							1.94408	0.039583							1.33055	0.095444															2.12648	0.10942
					1.4172	0.018193							4.31307	0.085936							1.94565	0.036675							1.33284	0.095879															2.12777	0.11128
					1.41893	0.018345							4.3157	0.077956							1.94722	0.039888							1.33513	0.096486															2.12906	0.10519
					1.42066	0.017692							4.31833	0.073566							1.94879	0.034691							1.33742	0.09586															2.13036	0.090977
					1.42239	0.018285							4.32096	0.071114							1.95036	0.032765							1.3397	0.095241															2.13165	0.090542
					1.42413	0.017254							4.32359	0.065815							1.95193	0.033543							1.34199	0.093691															2.13294	0.084107
					1.42586	0.017966							4.32622	0.069171							1.9535	0.030407							1.34428	0.091039															2.13424	0.083265
					1.42759	0.017976							4.32886	0.059363							1.95507	0.029641							1.34657	0.092687															2.13553	0.080812
					1.42932	0.017403							4.33149	0.063233							1.95664	0.031568							1.34885	0.091273															2.13682	0.075251
					1.43105	0.017705							4.33412	0.0544							1.95821	0.03057							1.35114	0.091715															2.13811	0.071502
					1.43278	0.018154							4.33676	0.055981							1.95978	0.030464							1.35343	0.088662															2.13941	0.062158
					1.43452	0.017562							4.33939	0.055123							1.96135	0.030658							1.35572	0.088447															2.1407	0.051811
					1.43625	0.018883							4.34202	0.051394							1.96292	0.029863							1.35801	0.088518															2.14199	0.050978
					1.43798	0.018914							4.34465	0.051303							1.96449	0.027198							1.3603	0.089411															2.14329	0.039373
					1.43971	0.018549							4.34728	0.063282							1.96605	0.02776							1.36258	0.091325															2.14458	0.041343
					1.44144	0.019057							4.34991	0.052557							1.96762	0.026772							1.36487	0.092252															2.14587	0.041772
					1.44317	0.018325							4.35255	0.049549							1.96919	0.026349							1.36716	0.087027															2.14717	0.041272
					1.44491	0.018865							4.35518	0.049318							1.97076	0.026872							1.36945	0.082577															2.14846	0.035607
					1.44664	0.019105							4.35781	0.050254							1.97233	0.027164							1.37174	0.081175															2.14975	0.038593
					1.44837	0.018011							4.36044	0.051862							1.9739	0.028235							1.37402	0.077678															2.15104	0.03656
					1.4501	0.018939							4.36308	0.048417							1.97547	0.02652							1.37631	0.076129															2.15234	0.032055
					1.45356	0.018754							4.36571	0.047018							1.97704	0.028257							1.3786	0.075074															2.15363	0.029346
					1.4553	0.01787							4.36834	0.046946							1.97861	0.02802							1.38089	0.069368															2.15492	0.035713
					1.45703	0.018215							4.37097	0.04613							1.98018	0.026223							1.38317	0.074958															2.15622	0.029258
					1.46049	0.018122							4.37361	0.046546							1.98175	0.030538							1.38546	0.068862															2.15751	0.027761
					1.46222	0.018201							4.37624	0.044788							1.98332	0.031007							1.38775	0.067347															2.1588	0.026487
					1.46395	0.01895							4.37887	0.044895							1.98489	0.027867							1.39004	0.066026															2.16009	0.026875
					1.46568	0.018768							4.3815	0.044973							1.98646	0.029396							1.39233	0.064824															2.16139	0.025096
					1.46742	0.019213							4.38413	0.045226							1.98803	0.033161							1.39462	0.060574															2.16268	0.032372
					1.46915	0.019592							4.38676	0.045139							1.98959	0.028393							1.3969	0.0579															2.16397	0.029996
					1.47088	0.01877							4.3894	0.044628							1.99116	0.031894							1.39919	0.059173															2.16527	0.023442
					1.47261	0.017682							4.39203	0.042321							1.99273	0.031397							1.40148	0.056446															2.16656	0.022266
					1.47434	0.019036							4.39466	0.044232							1.9943	0.031062							1.40377	0.056961															2.16785	0.030945
					1.47608	0.018946							4.39729	0.040864							1.99587	0.033765							1.40605	0.058457															2.16914	0.020793
					1.47781	0.020229							4.39993	0.040508							1.99744	0.035272							1.40834	0.057613															2.17044	0.026478
					1.47954	0.019264							4.40256	0.039241							1.99901	0.0384							1.41063	0.055064															2.17173	0.022664
					1.48127	0.018919							4.40519	0.040579							2.00104	0.038802							1.41292	0.055658															2.17302	0.022552
					1.483	0.01711							4.40782	0.039193							2.00385	0.036729							1.41521	0.051286															2.17432	0.019144
					1.48473	0.017644							4.41045	0.037883							2.00666	0.033606							1.4175	0.052715															2.17561	0.02486
					1.48647	0.017202							4.41308	0.036639							2.00947	0.039533							1.41978	0.050382															2.1769	0.021324
					1.4882	0.016441							4.41572	0.037164							2.01229	0.034822							1.42207	0.048496															2.17819	0.018478
					1.48993	0.018197							4.41835	0.035354							2.0151	0.03939							1.42436	0.049433															2.17949	0.015871
					1.49166	0.016836							4.42098	0.035691							2.01791	0.039188							1.42665	0.049047															2.18078	0.013642
					1.49339	0.015454							4.42361	0.034559							2.02072	0.038068							1.42894	0.047936															2.18207	0.020501
					1.49512	0.015892							4.42625	0.035843							2.02353	0.040403							1.43122	0.04625															2.18337	0.018913
					1.49686	0.016004							4.42888	0.036436							2.02635	0.043433							1.43351	0.049309															2.18466	0.015824
					1.49859	0.015449							4.43151	0.034668							2.02916	0.042548							1.4358	0.042928															2.18595	0.014643
					1.50032	0.015905							4.43414	0.035405							2.03197	0.044824							1.43809	0.046348															2.18725	0.014207
					1.50205	0.015255							4.43678	0.034846							2.03478	0.044408							1.44037	0.043626															2.18854	0.018435
					1.50378	0.01452							4.43941	0.03376							2.03759	0.040447							1.44266	0.041899															2.18983	0.016658
					1.50551	0.01425							4.44204	0.034273							2.0404	0.040351							1.44495	0.041623															2.19112	0.014922
					1.50724	0.014521							4.44467	0.034938							2.04322	0.041586							1.44724	0.042643															2.19242	0.012448
					1.50898	0.013513							4.4473	0.035275							2.04603	0.043909							1.44953	0.041716															2.19371	0.015437
					1.51071	0.013483							4.44994	0.034362							2.04884	0.040484							1.45182	0.038885															2.195	0.015268
					1.51244	0.013539							4.45257	0.035733							2.05165	0.040689							1.4541	0.037525															2.1963	0.017856
					1.51417	0.012619							4.4552	0.033789							2.05447	0.040329							1.45639	0.039915															2.19759	0.016951
					1.5159	0.012579							4.45783	0.034162							2.05728	0.036403							1.45868	0.036674															2.19888	0.016087
					1.51763	0.013779							4.46047	0.035704							2.06009	0.041708							1.46097	0.036102															2.20017	0.017285
					1.51937	0.012995							4.4631	0.035349							2.0629	0.038237							1.46326	0.037524															2.20147	0.021162
					1.5211	0.012526							4.46573	0.036034							2.06571	0.039485							1.46554	0.034719															2.20276	0.016939
					1.52283	0.012396							4.46836	0.036811							2.06852	0.045495							1.46783	0.033739															2.20535	0.017303
					1.52456	0.012032							4.47099	0.039561							2.07133	0.046406							1.47012	0.039399															2.20664	0.018918
					1.52629	0.011712							4.47362	0.03951							2.07415	0.043761							1.47241	0.035858															2.20793	0.016977
					1.52802	0.012087							4.47626	0.040628							2.07696	0.050072							1.4747	0.034306															2.20922	0.015727
					1.52976	0.012322							4.47889	0.040489							2.07977	0.051048							1.47698	0.035186															2.21052	0.01593
					1.53149	0.012527							4.48152	0.039797							2.08258	0.055412							1.47927	0.033119															2.21181	0.017253
					1.53322	0.012399							4.48415	0.040553							2.0854	0.059306							1.48156	0.034212															2.2131	0.01755
					1.53495	0.012033							4.48679	0.041642							2.08821	0.060839							1.48385	0.034627															2.2144	0.019877
					1.53668	0.012344							4.48942	0.043728							2.09102	0.070064							1.48614	0.035532															2.21569	0.016176
					1.53841	0.013051							4.49205	0.043073							2.09383	0.077463							1.48842	0.033696															2.21698	0.017965
					1.54015	0.012861							4.49468	0.043336							2.09664	0.084931							1.49071	0.034683															2.21828	0.02036
					1.54188	0.012304							4.49731	0.044679							2.09945	0.093184							1.493	0.032538															2.21957	0.017229
					1.54361	0.012307							4.49994	0.043453							2.10227	0.10448							1.49529	0.032095															2.22086	0.018225
					1.54534	0.01291							4.50258	0.046515							2.10508	0.11919							1.49757	0.031532															2.22215	0.014784
					1.54707	0.012511							4.50521	0.046184							2.10789	0.13655							1.49986	0.034342															2.22345	0.018745
					1.5488	0.012248							4.51047	0.049015							2.1107	0.15032							1.50215	0.033389															2.22474	0.016342
					1.55053	0.012471							4.51311	0.047429							2.11351	0.16344							1.50444	0.031299															2.22603	0.018731
					1.55227	0.01164							4.51574	0.047951							2.11633	0.18025							1.50673	0.030504															2.22733	0.018453
					1.55573	0.012607							4.51837	0.047254							2.11914	0.19021							1.50902	0.03221															2.22862	0.018334
					1.55746	0.012613							4.521	0.046217							2.12195	0.19969							1.5113	0.031882															2.22991	0.019471
					1.55919	0.01261							4.52364	0.046916							2.12476	0.20534							1.51359	0.033232															2.2312	0.019957
					1.56092	0.012229							4.52627	0.042039							2.12758	0.22354							1.51588	0.030748															2.2325	0.023399
					1.56266	0.01235							4.5289	0.042242							2.13039	0.23301							1.51817	0.031673															2.23379	0.027999
					1.56439	0.012327							4.53153	0.043195							2.1332	0.23318							1.52046	0.032876															2.23508	0.031367
					1.56612	0.0119							4.53416	0.038183							2.13601	0.22921							1.52274	0.030913															2.23638	0.035158
					1.56785	0.011618							4.5368	0.040808							2.13882	0.23488							1.52503	0.033316															2.23767	0.034485
					1.56958	0.012342							4.53943	0.038715							2.14163	0.22388							1.52732	0.031785															2.23896	0.043378
					1.57131	0.011594							4.54206	0.03578							2.14444	0.22574							1.52961	0.032327															2.24025	0.044471
					1.57305	0.010466							4.54469	0.033945							2.14726	0.23151							1.5319	0.031142															2.24155	0.045323
					1.57651	0.011957							4.54733	0.029938							2.15007	0.22288							1.53418	0.030305															2.24284	0.053073
					1.57824	0.011522							4.54996	0.028652							2.15288	0.20035							1.53647	0.029773															2.24413	0.051582
					1.57997	0.011818							4.55259	0.028599							2.15569	0.18791							1.53876	0.030038															2.24543	0.056325
					1.58171	0.011429							4.55522	0.027924							2.15851	0.19602							1.54105	0.029242															2.24672	0.056766
					1.58344	0.010455							4.55785	0.024785							2.16132	0.16284							1.54334	0.030221															2.24801	0.063996
					1.58517	0.011052							4.56048	0.022747							2.16413	0.15092							1.54562	0.029459															2.24931	0.060583
					1.5869	0.011508							4.56312	0.021013							2.16694	0.13846							1.54791	0.028961															2.2506	0.068472
					1.58863	0.01154							4.56575	0.020293							2.16975	0.13231							1.5502	0.028433															2.25189	0.06432
					1.59036	0.011323							4.56838	0.01998							2.17256	0.11986							1.55249	0.028849															2.25318	0.073427
					1.59209	0.011175							4.57101	0.019364							2.17537	0.11234							1.55477	0.029095															2.25448	0.070819
					1.59382	0.010856							4.57365	0.021034							2.17819	0.10121							1.55706	0.028446															2.25577	0.073516
					1.59556	0.011462							4.57628	0.022581							2.181	0.098797							1.55935	0.026253															2.25706	0.072547
					1.59729	0.010753							4.57891	0.020833							2.18381	0.090561							1.56164	0.02469															2.25836	0.068886
					1.59902	0.0119							4.58154	0.022034							2.18662	0.083637							1.56393	0.027074															2.25965	0.063653
					1.60075	0.010616							4.58417	0.022417							2.18944	0.082327							1.56622	0.027129															2.26094	0.066992
					1.60248	0.011176							4.58681	0.02244							2.19225	0.078628							1.5685	0.02625															2.26223	0.062273
					1.60421	0.011549							4.58944	0.023208							2.19506	0.07686							1.57079	0.02622															2.26353	0.060544
					1.60595	0.011576							4.59207	0.025823							2.19787	0.071528							1.57308	0.02597															2.26482	0.064293
					1.60768	0.01136							4.5947	0.027113							2.20068	0.071519							1.57537	0.026403															2.26611	0.059522
					1.60941	0.012493							4.59733	0.028023							2.2035	0.067519							1.57766	0.025799															2.2674	0.054569
					1.61114	0.011702							4.59997	0.027259							2.20631	0.062657							1.57994	0.02628															2.2687	0.054686
					1.61287	0.011865							4.6026	0.029476							2.20912	0.064735							1.58223	0.025647															2.26999	0.054762
					1.61461	0.011663							4.60523	0.028794							2.21193	0.063342							1.58452	0.024821															2.27128	0.05247
					1.61634	0.012157							4.60786	0.028639							2.21474	0.062158							1.58681	0.025897															2.27258	0.050604
					1.61807	0.012058							4.6105	0.030471							2.21755	0.070772							1.5891	0.026197															2.27387	0.057235
					1.6198	0.01263							4.61313	0.029854							2.22037	0.070657							1.59138	0.024961															2.27516	0.045113
					1.62153	0.012041							4.61576	0.030659							2.22318	0.069949							1.59367	0.025206															2.27646	0.047142
					1.62326	0.011855							4.61839	0.031049							2.22599	0.076321							1.59596	0.026179															2.27775	0.046739
					1.625	0.01249							4.62102	0.030775							2.2288	0.076093							1.59825	0.025649															2.27904	0.04625
					1.62673	0.011922							4.62365	0.030164							2.23161	0.078117							1.60054	0.025675															2.28033	0.048815
					1.62846	0.012023							4.62629	0.030178							2.23443	0.079295							1.60282	0.025832															2.28163	0.041794
					1.63019	0.011997							4.62892	0.030805							2.23724	0.081926							1.60511	0.024889															2.28292	0.049738
					1.63192	0.012401							4.63155	0.030207							2.24005	0.087201							1.6074	0.024714															2.28421	0.040522
					1.63365	0.01259							4.63418	0.028508							2.24286	0.079715							1.60969	0.025576															2.28551	0.039087
					1.63538	0.01347							4.63682	0.027642							2.24567	0.085318							1.61198	0.025378															2.2868	0.03457
					1.63712	0.012265							4.63945	0.026118							2.24848	0.092161							1.61426	0.025538															2.28809	0.034977
					1.63885	0.012788							4.64208	0.025069							2.2513	0.089459							1.61655	0.025491															2.28939	0.037763
					1.64231	0.012681							4.64471	0.024823							2.25411	0.08786							1.61884	0.024709															2.29068	0.035834
					1.64404	0.013233							4.64734	0.025283							2.25692	0.08873							1.62113	0.024992															2.29197	0.037979
					1.64577	0.013988							4.64998	0.024623							2.25973	0.092124							1.62342	0.025694															2.29326	0.036873
					1.64751	0.013884							4.65261	0.024273							2.26254	0.098693							1.6257	0.025813															2.29456	0.037508
					1.64924	0.013183							4.65524	0.02521							2.26536	0.094222							1.62799	0.023582															2.29585	0.033804
					1.65097	0.01326							4.65787	0.024254							2.26817	0.090465							1.63028	0.024832															2.29714	0.034402
					1.6527	0.013703							4.66051	0.025496							2.27098	0.09375							1.63486	0.024234															2.29843	0.034227
					1.65443	0.014133							4.66314	0.025718							2.27379	0.089098							1.63714	0.024426															2.29973	0.03616
					1.65616	0.013119							4.66577	0.027434							2.27661	0.092735							1.63943	0.02468															2.30102	0.033507
					1.6579	0.013485							4.6684	0.026115							2.27942	0.092638							1.64172	0.022873															2.30231	0.034558
					1.65963	0.01336							4.67103	0.026481							2.28223	0.095632							1.64401	0.023856															2.30361	0.025987
					1.66136	0.013789							4.67367	0.026419							2.28504	0.09719							1.64629	0.023899															2.3049	0.031147
					1.66309	0.014255							4.6763	0.027227							2.28785	0.095813							1.64859	0.023367															2.30619	0.031574
					1.66482	0.015377							4.67893	0.027023							2.29066	0.093411							1.65087	0.024293															2.30749	0.026423
					1.66655	0.015814							4.68156	0.028067							2.29347	0.096268							1.65316	0.023724															2.30878	0.027788
					1.66829	0.016246							4.68419	0.027434							2.29629	0.095092							1.65545	0.023533															2.31007	0.028548
					1.67002	0.017423							4.68683	0.027414							2.2991	0.10154							1.65774	0.023834															2.31136	0.029379
					1.67175	0.018046							4.68946	0.030464							2.30191	0.10363							1.66002	0.023972															2.31266	0.026825
					1.67348	0.017553							4.69209	0.028903							2.30472	0.10257							1.66231	0.024463															2.31395	0.029991
					1.67521	0.018691							4.69472	0.029236							2.30754	0.10423							1.6646	0.02329															2.31524	0.024545
					1.67694	0.019046							4.69736	0.028702							2.31035	0.09923							1.66689	0.026373															2.31654	0.026083
					1.67867	0.020051							4.69999	0.029668							2.31316	0.099473							1.66918	0.023918															2.31783	0.025435
					1.68041	0.019964							4.70262	0.031381							2.31597	0.091184							1.67146	0.02691															2.31912	0.027731
					1.68214	0.021153							4.70525	0.031695							2.31878	0.092442							1.67375	0.024827															2.32042	0.028896
					1.68387	0.022322							4.70788	0.031782							2.32159	0.089336							1.67604	0.025124															2.32171	0.030748
					1.6856	0.023549							4.71051	0.02995							2.3244	0.087347							1.67833	0.024828															2.323	0.03074
					1.68733	0.023367							4.71315	0.030312							2.32722	0.08556							1.68062	0.025171															2.32429	0.027929
					1.68906	0.023856							4.71578	0.031682							2.33003	0.085602							1.6829	0.026306															2.32559	0.027926
					1.6908	0.02247							4.71841	0.030347							2.33284	0.085096							1.68519	0.026303															2.32688	0.026799
					1.69253	0.024063							4.72104	0.029609							2.33565	0.076108							1.68748	0.025868															2.32817	0.030186
					1.69426	0.023582							4.72368	0.031013							2.33847	0.080977							1.68977	0.026154															2.33076	0.030517
					1.69599	0.023376							4.72631	0.031564							2.34128	0.071926							1.69206	0.026935															2.33205	0.031722
					1.69772	0.023606							4.72894	0.029443							2.34409	0.068711							1.69434	0.02624															2.33334	0.032332
					1.69945	0.022671							4.73157	0.030479							2.3469	0.070452							1.69663	0.025186															2.33464	0.027837
					1.70119	0.023721							4.7342	0.029493							2.34971	0.063659							1.69892	0.02703															2.33593	0.03177
					1.70292	0.023279							4.73684	0.030335							2.35253	0.059806							1.70121	0.026409															2.33722	0.028517
					1.70465	0.024966							4.73947	0.03098							2.35534	0.05752							1.70349	0.026045															2.33851	0.028494
					1.70638	0.02527							4.7421	0.030239							2.35815	0.059419							1.70579	0.026843															2.33981	0.026686
					1.70811	0.025799							4.74473	0.029843							2.36096	0.057043							1.70807	0.028599															2.3411	0.026147
					1.70984	0.026285							4.74737	0.030612							2.36377	0.06192							1.71036	0.028658															2.34239	0.028149
					1.71158	0.027363							4.75	0.029797							2.36658	0.052993							1.71265	0.030257															2.34369	0.026686
					1.71331	0.027845							4.75263	0.028063							2.3694	0.057627							1.71494	0.030799															2.34498	0.030173
					1.71504	0.028995							4.75526	0.026986							2.37221	0.052444							1.71722	0.031709															2.34627	0.029671
					1.71677	0.030104							4.7579	0.025484							2.37502	0.050266							1.71951	0.032219															2.34757	0.02956
					1.7185	0.02942							4.76053	0.025559							2.37783	0.049798							1.7218	0.034372															2.34886	0.029135
					1.72197	0.03055							4.76316	0.023817							2.38065	0.051905							1.72409	0.035304															2.35015	0.029496
					1.7237	0.030748							4.76579	0.026032							2.38346	0.047112							1.72638	0.034258															2.35145	0.029956
					1.72543	0.029577							4.76842	0.024337							2.38627	0.048243							1.72866	0.036635															2.35274	0.030542
					1.72716	0.028322							4.77105	0.02389							2.38908	0.04981							1.73095	0.035114															2.35403	0.03026
					1.72889	0.028636							4.77369	0.023014							2.39189	0.047128							1.73324	0.037014															2.35532	0.03219
					1.73062	0.026645							4.77632	0.022399							2.3947	0.047407							1.73553	0.037555															2.35662	0.032677
					1.73235	0.025792							4.77895	0.022262							2.39752	0.045683							1.73782	0.034757															2.35791	0.030323
					1.73409	0.026663							4.78158	0.021192							2.40033	0.042584							1.7401	0.036414															2.3592	0.034937
					1.73582	0.025783							4.78422	0.020527							2.40314	0.042181							1.74239	0.034935															2.36049	0.033074
					1.73755	0.026629							4.78685	0.020131							2.40595	0.042498							1.74468	0.035931															2.36179	0.032669
					1.73928	0.026733							4.78948	0.021029							2.40876	0.043317							1.74697	0.033805															2.36308	0.035782
					1.74101	0.027287							4.79211	0.018908							2.41158	0.040302							1.74926	0.035532															2.36437	0.033478
					1.74275	0.029158							4.79474	0.019276							2.41439	0.044926							1.75154	0.033579															2.36567	0.03771
					1.74448	0.027241							4.79737	0.019857							2.4172	0.043205							1.75383	0.033932															2.36696	0.036233
					1.74621	0.03159							4.80001	0.020254							2.42001	0.041059							1.75612	0.031629															2.36825	0.034043
					1.74794	0.033363							4.80264	0.0199							2.42282	0.043747							1.75841	0.035762															2.36954	0.033719
					1.74967	0.03459							4.80527	0.019087							2.42564	0.051212							1.7607	0.033972															2.37084	0.03512
					1.7514	0.035038							4.8079	0.020402							2.42845	0.054901							1.76299	0.032631															2.37213	0.039616
					1.75314	0.036546							4.81054	0.021167							2.43126	0.057197							1.76527	0.033617															2.37342	0.036405
					1.75487	0.034375							4.81317	0.020802							2.43407	0.059921							1.76756	0.033172															2.37472	0.035746
					1.7566	0.037779							4.8158	0.019736							2.43688	0.071907							1.76985	0.031457															2.37601	0.034475
					1.75833	0.038029							4.81843	0.02116							2.43969	0.073719							1.77214	0.033116															2.3773	0.039487
					1.76006	0.036623							4.82107	0.020984							2.44251	0.080013							1.77442	0.032834															2.3786	0.040369
					1.76179	0.036366							4.8237	0.020486							2.44532	0.082929							1.77671	0.031686															2.37989	0.03926
					1.76353	0.036911							4.82633	0.020035							2.44813	0.081211							1.779	0.031885															2.38118	0.042057
					1.76526	0.035691							4.82896	0.019701							2.45094	0.088968							1.78129	0.031469															2.38247	0.042061
					1.76699	0.036255							4.83159	0.020492							2.45375	0.085964							1.78358	0.030135															2.38377	0.042652
					1.76872	0.036442							4.83422	0.019957							2.45657	0.085202							1.78586	0.02963															2.38506	0.040888
					1.77045	0.036165							4.83686	0.021234							2.45938	0.090133							1.78815	0.032483															2.38635	0.043751
					1.77218	0.036909							4.83949	0.019448							2.46219	0.090513							1.79044	0.029067															2.38894	0.0433
					1.77391	0.037984							4.84212	0.019273							2.465	0.083967							1.79273	0.030103															2.39023	0.042611
					1.77565	0.041638							4.84476	0.019531							2.46782	0.092261							1.79502	0.030116															2.39152	0.041608
					1.77738	0.042995							4.84739	0.020328							2.47063	0.097779							1.79731	0.029821															2.39282	0.039736
					1.77911	0.045599							4.85002	0.01926							2.47344	0.093785							1.79959	0.030894															2.39411	0.040828
					1.78084	0.048052							4.85265	0.018999							2.47625	0.090324							1.80188	0.031603															2.3954	0.04449
					1.78257	0.047925							4.85528	0.019058							2.47906	0.093943							1.80417	0.029897															2.3967	0.038738
					1.7843	0.048218							4.85791	0.01962							2.48187	0.088795							1.80646	0.030744															2.39799	0.039862
					1.78604	0.049866							4.86055	0.01847							2.48468	0.089563							1.80874	0.030608															2.39928	0.041183
					1.78777	0.051497							4.86318	0.019947							2.4875	0.10228							1.81103	0.030476															2.40057	0.037485
					1.7895	0.052887							4.86581	0.018785							2.49031	0.10535							1.81332	0.031917															2.40316	0.037458
					1.79123	0.053269							4.86844	0.018769							2.49312	0.10575							1.81561	0.031334															2.40445	0.037115
					1.79296	0.054984							4.87108	0.018323							2.49593	0.11494							1.82019	0.033359															2.40575	0.037082
					1.79469	0.054867							4.87371	0.01962							2.49875	0.1114							1.82247	0.032893															2.40704	0.039245
					1.79643	0.054509							4.87634	0.019242							2.50156	0.10981							1.82476	0.032378															2.40833	0.038909
					1.79816	0.053853							4.87897	0.018455							2.50437	0.10693							1.82705	0.031909															2.40962	0.0333
					1.79989	0.052222							4.8816	0.019319							2.50718	0.11138							1.82934	0.02956															2.41092	0.037038
					1.80162	0.048369							4.88423	0.019318							2.51	0.10043							1.83162	0.030943															2.41221	0.035287
					1.80335	0.047964							4.88687	0.018772							2.51281	0.1089							1.83391	0.032236															2.4135	0.036924
					1.80508	0.048298							4.8895	0.018313							2.51562	0.09704							1.8362	0.033349															2.41609	0.036353
					1.80682	0.051436							4.89213	0.018103							2.51843	0.096528							1.83849	0.035106															2.41738	0.039995
					1.80855	0.047988							4.89476	0.018313							2.52124	0.091058							1.84078	0.034432															2.41868	0.034686
					1.81028	0.045644							4.8974	0.017409							2.52405	0.091717							1.84306	0.032965															2.41997	0.035961
					1.81201	0.044767							4.90003	0.017834							2.52686	0.084742							1.84535	0.036061															2.42126	0.036066
					1.81374	0.045227							4.90266	0.017019							2.52968	0.086217							1.84764	0.036314															2.42255	0.037969
					1.81547	0.043946							4.90529	0.018569							2.53249	0.078367							1.84993	0.036531															2.42385	0.036865
					1.8172	0.042282							4.90793	0.017619							2.5353	0.07248							1.85222	0.03472															2.42514	0.042074
					1.81894	0.043234							4.91056	0.018185							2.53811	0.070684							1.85451	0.035539															2.42643	0.037354
					1.82067	0.040805							4.91319	0.017502							2.54093	0.068816							1.85679	0.038481															2.42773	0.041018
					1.8224	0.042113							4.91582	0.017403							2.54374	0.058849							1.85908	0.035556															2.42902	0.046699
					1.82413	0.041213							4.91845	0.018772							2.54655	0.055598							1.86137	0.03555															2.43031	0.040862
					1.82586	0.037337							4.92108	0.017079							2.54936	0.052194							1.86366	0.034199															2.4316	0.043166
					1.82759	0.038275							4.92372	0.017591							2.55217	0.053682							1.86594	0.033862															2.4329	0.048618
					1.82933	0.033873							4.92635	0.018445							2.55499	0.05001							1.86823	0.033152															2.43419	0.053856
					1.83106	0.033614							4.92898	0.017833							2.5578	0.047113							1.87052	0.031268															2.43548	0.054572
					1.83279	0.032033							4.93161	0.01813							2.56061	0.045075							1.87281	0.030809															2.43678	0.057136
					1.83452	0.031145							4.93425	0.01796							2.56342	0.044732							1.8751	0.028668															2.43807	0.060594
					1.83625	0.028966							4.93688	0.018411							2.56623	0.042509							1.87738	0.030186															2.43936	0.063148
[truncated: 5,494 more rows]
[truncated: 34 more columns]

## Sheet: Supplement 2
Salinity Variability Reconstruction
radiogenic Strontium			Sea Water (McArthur 2012)	Natural Mineral Waters (Voerkelius et al. 2010)			Bivalve Shell
87Sr/86Sr	Sample Name	Age (mean)	mean	mean	min	max	mean	min	max	Basin
[-]	VP_G	40.165	0.707734	0.71	0.707	0.713	0.707751	0.707714	0.707793	Paris
	VP_SW1	41	0.707738	0.7145	0.709	0.72	0.707781	0.707744	0.707819	Hampshire
	VP_SW2	41	0.707738	0.7145	0.709	0.72	0.707781	0.707732	0.707823	Hampshire
	VP_CV1	43.7	0.707771	0.71	0.707	0.713	0.7078	0.707761	0.707851	Paris
	VP_CV2	43.7	0.707771	0.71	0.707	0.713	0.707785	0.70776	0.707824	Paris
	VP_CV3	43.7	0.707771	0.71	0.707	0.713	0.707805	0.707754	0.707855	Paris
	CP_FR1	44.5	0.707776	0.71	0.707	0.713	0.707754	0.707724	0.707781	Paris
	CP_FR2	44.5	0.707776	0.71	0.707	0.713	0.707783	0.707753	0.707811	Paris
	CP_FR3	44.5	0.707776	0.71	0.707	0.713	0.707775	0.707737	0.707825	Paris
	VP_A1	48.25	0.707723	0.7145	0.709	0.72	0.707747	0.707718	0.707771	Belgium
	VP_A2	48.25	0.707723	0.7145	0.709	0.72	0.707774	0.707748	0.707805	Belgium
	VC_N1	52.7	0.707717	0.7145	0.709	0.72	0.707724	0.707694	0.707762	Hampshire
	VC_N2	52.7	0.707717	0.7145	0.709	0.72	0.70773	0.707675	0.707779	Hampshire
radiogenic Strontium			Sea Water (McArthur 2012)	Natural Mineral Waters (Voerkelius et al. 2010)			Bivalve Shell
offset to sea water and specimen ranges	Sample Name	Age (mean)	Δmean	Δmean	Δmin	Δmax	Δ	range	Basin			Sea Water (McArthur 2012)	Natural Mineral Waters (Voerkelius et al. 2010)	Sea Water (McArthur 2012)	Natural Mineral Waters (Voerkelius et al. 2010)
	VP_G	40.165	0	2266.2	-733.8	5266.2	17.4	79.24	Paris			Δmean	Δmin	Δmean	Δmax
	VP_SW1	41	0	6766.2	1262.2	12262.2	43.4	75.296	Hampshire			0	-733.8	0	5266.2
	VP_SW2	41	0	6766.2	1262.2	12262.2	43.3	90.724	Hampshire			0	1262.2	0	12262.2
	VP_CV1	43.7	0	2266.2	-770.8	5229.2	28.9	89.708	Paris			0	1262.2	0	12262.2
	VP_CV2	43.7	0	2266.2	-770.8	5229.2	14.6	63.883	Paris			0	-770.8	0	5229.2
	VP_CV3	43.7	0	2266.2	-770.8	5229.2	34.1	100.398	Paris			0	-770.8	0	5229.2
	CP_FR1	44.5	0	2266.2	-776.2	5223.8	-22.1	56.74	Paris			0	-770.8	0	5229.2
	CP_FR2	44.5	0	2266.2	-776.2	5223.8	6.9	57.756	Paris			0	-776.2	0	5223.8
	CP_FR3	44.5	0	2266.2	-776.2	5223.8	-0.9	88.011	Paris			0	-776.2	0	5223.8
	VP_A1	48.25	0	6766.2	1277.4	12277.4	24.3	53.391	Belgium			0	-776.2	0	5223.8
	VP_A2	48.25	0	6766.2	1277.4	12277.4	51.6	56.492	Belgium			0	1277.4	0	12277.4
	VC_N1	52.7	0	6766.2	1283.4	12283.4	7.9	67.381	Hampshire			0	1277.4	0	12277.4
	VC_N2	52.7	0	6766.2	1283.4	12283.4	13.2	104.248	Hampshire			0	1283.4	0	12283.4
												0	1283.4	0	12283.4
Salinity variations
[PSU]			Sea Water	River Water	Coastal Water
			35	0			shell internal variations
	Sample Name	Age (mean)				Δ	mean	max	min
	VP_G	40.165			34.7313	0.268732	1.22381	3.7795	0.526642
	VP_SW1	41			34.7755	0.224498	0.389489	2.08791	0.214917
	VP_SW2	41			34.776	0.223981	0.469294	2.51572	0.258954
	VP_CV1	43.7			34.5537	0.446342	1.38548	4.0734	0.600432
	VP_CV2	43.7			34.7745	0.225488	0.986632	2.90076	0.427581
	VP_CV3	43.7			34.4733	0.526653	1.55058	4.55881	0.671982
	CP_FR1	44.5			34.6587	0.34132	0.876313	2.55849	0.380164
	CP_FR2	44.5			34.8934	0.106566	0.892004	2.6043	0.386971
	CP_FR3	44.5			34.9861	0.0138999	1.35927	3.96855	0.589683
	VP_A1	48.25			34.8743	0.125698	0.276179	1.46288	0.152205
	VP_A2	48.25			34.7331	0.266915	0.29222	1.54785	0.161045
	VC_N1	52.7			34.9591	0.0408649	0.348546	1.83757	0.191994
	VC_N2	52.7			34.9317	0.0682806	0.539251	2.84298	0.297042

## Sheet: Supplement 3
Sample Material
	Sample Name	Species	Location	Formation	Age	NP Zone	Reference
	VP_G	Venericor planicosta	Le Guépelle	Sables du Guépelle	39,3 - 41,03	16	Gely & Lorenz 1991, Huyghe et al. 2015, King 2016
	VP_SW1	Venericor planicosta	Studley Wood	Huntingbridge Shell Bed	40,5-41,5	16	Todd 1990, King 2016
	VP_SW2	Venericor planicosta	Studley Wood	Huntingbridge Shell Bed	40,5-41,5	16	Todd 1990, King 2016
	VP_CV1	Venericor planicosta	Chaumont-en-Vexin	Calcaire grossier moyen	43,4-44	15	Schuler et al. 1992, King 2016
	VP_CV2	Venericor planicosta	Chaumont-en-Vexin	Calcaire grossier moyen	43,4-44	15	Schuler et al. 1992, King 2016
	VP_CV3	Venericor planicosta	Chaumont-en-Vexin	Calcaire grossier moyen	43,4-44	15	Schuler et al. 1992, King 2016
	CP_FR1	Crassatella ponderosa	Fleury-La-Rivière	Calcaire grossier moyen	44-45	15	de Winter et al. 2020,Dominici & Zuschin 2016
	CP_FR2	Crassatella ponderosa	Fleury-La-Rivière	Calcaire grossier moyen	44-45	15	de Winter et al. 2020,Dominici & Zuschin 2016
	CP_FR3	Crassatella ponderosa	Fleury-La-Rivière	Calcaire grossier moyen	44-45	15	de Winter et al. 2020,Dominici & Zuschin 2016
	VP_A1	Venericor planicosta lerichei	Aalter	Oedelem Sand Member	47,5-49	13-14	Steurbaut&Nolf 2021
	VP_A2	Venericor planicosta lerichei	Aalter	Oedelem Sand Member	47,5-49	13-14	Steurbaut&Nolf 2021
	VC_N1	Venericor sp. nov.	Nursling	Nursling Member	52,5-52,9	11	Todd & Harper 2011
	VC_N2	Venericor sp. nov.	Nursling	Nursling Member	52,5-52,9	11	Todd & Harper 2011
	CG	Crassostrea gigas	Jade Bight		recent

## Sheet: Supplement 4
recent Oyster shells
	Sample Name	87Sr/86Sr	2 SE	Location	Reference
	CG	0.709209	2.4e-05	Jade Bight	this study
	25	0.709172	4e-06	France, Normandy, Veys Bay	El Meknassi et al. (2018)
	24	0.709173	4e-06	France, Normandy, Veys Bay	El Meknassi et al. (2018)
	BDVT B	0.709185	1.5e-05	France, Normandy, Veys Bay	El Meknassi et al. (2018)
	BDVT A	0.709195	1.3e-05	France, Normandy, Veys Bay	El Meknassi et al. (2018)
	BR AGcn3-11	0.709219	1.4e-05	France, Argenton	El Meknassi et al. (2018)
	BR 10	0.709229	1.6e-05	France, Argenton	El Meknassi et al. (2018)
	HO 23	0.70917	1.7e-05	Netherlands, Texel, Mox	El Meknassi et al. (2018)
	HO 23 Op	0.709172	1.5e-05	Netherlands, Texel, Mox	El Meknassi et al. (2018)
	HO 26	0.709203	1.5e-05	Netherlands, Texel, Mox	El Meknassi et al. (2018)
	HO 23 Op	0.70923	1.2e-05	Netherlands, Texel, Mox	El Meknassi et al. (2018)
	22	0.70917	4e-06	Netherlands, Texel, Mox	El Meknassi et al. (2018)
	13	0.709185	4e-06	Netherlands, Texel, Mox	El Meknassi et al. (2018)
