# Supplementary material for: Spatiotemporal changes in riverine input into the Eocene North Sea revealed by strontium isotope and barium analysis of bivalve shells
Source: Sci Rep. 2024 Nov 20;14:28806. doi: 10.1038/s41598-024-79779-0 (PMC11579471; doi:10.1038/s41598-024-79779-0)
Supplement: Supplementary file 3 — Supplementary data 5 [file 41598_2024_79779_MOESM3_ESM.xlsx]

## Sheet: Run1
Sr	88Sr	87Sr/86Sri	± 2	84Sr/86Sr	± 2	87Rb/86Sr	± 2
(ppm)	(V)		(S.E.)		(S.E.)		(S.E.)
MIR-A (plagioclase)
2727.45	9.94363	0.703095	2.16448e-05	0.0564417	1.22911e-05	0.00254182	1.97734e-05
2963.4	10.8039	0.703085	2.03974e-05	0.0564392	1.15801e-05	0.00250734	2.31431e-05
3219.95	11.7392	0.7031	1.73074e-05	0.0564605	1.51214e-05	0.00254976	2.28677e-05
2958.4	10.7856	0.703088	2.318e-05	0.0563811	1.24283e-05	0.00251603	1.30371e-05
3180.25	11.5945	0.703084	2.18705e-05	0.0564604	1.41691e-05	0.00249087	1.67783e-05
2978.17	10.8577	0.703077	2.104e-05	0.0563804	1.39535e-05	0.00249617	8.56815e-06
3018.71	11.0055	0.703075	1.88458e-05	0.0564798	1.35581e-05	0.00250553	1.67957e-05
2964.31	10.8072	0.703071	1.66907e-05	0.0563986	1.52653e-05	0.00250319	1.29291e-05
3048.23	11.1131	0.703094	2.07641e-05	0.0564695	1.27737e-05	0.00252775	1.16388e-05
2899.24	10.5699	0.703111	2.19225e-05	0.0563925	1.27534e-05	0.00250036	1.49375e-05
3044.99	11.1013	0.703114	2.12969e-05	0.0564673	1.25565e-05	0.00247692	1.71655e-05
2971.44	10.8331	0.703117	1.68106e-05	0.056394	1.46278e-05	0.00251701	1.13141e-05
3111.91	11.3453	0.703096	2.09565e-05	0.0564591	1.35524e-05	0.00247737	2.21031e-05
2982.59	10.8738	0.703088	2.51288e-05	0.0563823	1.12365e-05	0.00248276	2.12294e-05
CG (Oyster)
1292.61	4.71254	0.709183	3.4314e-05	0.0569771	2.7678e-05	6.96649e-05	1.00823e-05
1529.59	5.57653	0.70918	2.21358e-05	0.0568461	1.8541e-05	5.35718e-05	8.71667e-06
1252.62	4.56674	0.709208	3.35442e-05	0.0565449	2.71077e-05	3.43533e-05	6.59237e-06
1456.03	5.30833	0.709202	2.87212e-05	0.0563816	2.7928e-05	2.22429e-05	6.29922e-06
1533.25	5.58986	0.709197	2.34437e-05	0.056489	2.82767e-05	3.21997e-05	5.8822e-06
1437.71	5.24154	0.709196	3.42075e-05	0.0564011	1.64221e-05	3.44088e-05	6.03509e-06
1525.43	5.56136	0.709202	2.75539e-05	0.0564842	3.11317e-05	3.93753e-05	1.03846e-05
1475.12	5.37793	0.709179	3.12267e-05	0.0564381	2.05449e-05	3.53395e-05	5.96673e-06
1246.29	4.54367	0.709192	2.83004e-05	0.0565077	2.59931e-05	3.48885e-05	7.46716e-06
1371.72	5.00098	0.709195	2.71385e-05	0.056395	2.36156e-05	4.22379e-05	7.8039e-06
1463.74	5.33644	0.709182	2.93093e-05	0.0565075	2.60802e-05	4.64901e-05	6.66295e-06
1425.94	5.19864	0.709203	3.39566e-05	0.0563978	2.58836e-05	4.26495e-05	6.86416e-06
1178.88	4.29791	0.709198	3.27757e-05	0.0565114	3.70626e-05	3.15458e-05	8.2515e-06
1251.56	4.56289	0.709214	3.58618e-05	0.0564164	2.28178e-05	3.13644e-05	5.91122e-06
1180.92	4.30535	0.709222	3.30686e-05	0.0564776	3.46896e-05	2.41338e-05	6.02115e-06
1312.65	4.78561	0.70919	2.18356e-05	0.0564453	2.77185e-05	3.73843e-05	7.19584e-06
VP_G
4903.18	7.94481	0.707718	2.51832e-05	0.0567283	2.18114e-05	< 0.00001
5087.08	8.24279	0.707728	2.49238e-05	0.0567001	1.80079e-05	< 0.00001
5235.1	8.48263	0.707714	2.12892e-05	0.0567104	2.24062e-05	< 0.00001
4974.57	8.06048	0.707762	2.40717e-05	0.0567234	2.12731e-05	< 0.00001
4940.12	8.00466	0.707726	2.41223e-05	0.0567508	2.54905e-05	< 0.00001
5266.88	8.53413	0.707717	2.66079e-05	0.0567353	2.51794e-05	< 0.00001
5035.8	8.1597	0.707736	2.20759e-05	0.0567495	2.56942e-05	< 0.00001
5295.05	8.57978	0.707762	2.21012e-05	0.0567412	1.94354e-05	< 0.00001
5691.95	9.22289	0.707755	2.25517e-05	0.056721	1.73852e-05	< 0.00001
6167.79	9.99392	0.707754	2.02993e-05	0.0567049	1.99618e-05	< 0.00001
5399.54	8.74908	0.707742	2.12252e-05	0.0567375	2.16243e-05	< 0.00001
5473.56	8.86903	0.707756	2.54513e-05	0.0567071	2.07671e-05	< 0.00001
5595.29	9.06626	0.707719	2.30508e-05	0.0567033	1.98717e-05	< 0.00001
5467.03	8.85844	0.70778	2.54032e-05	0.0567299	1.94089e-05	< 0.00001
5856.47	9.48946	0.707775	1.74783e-05	0.0566833	1.74844e-05	< 0.00001
5524.64	8.95178	0.707741	2.111e-05	0.056718	2.07274e-05	< 0.00001
5495.35	8.90433	0.707788	1.8121e-05	0.0567116	1.90487e-05	< 0.00001
5405.68	8.75903	0.707741	1.93506e-05	0.056717	1.80423e-05	< 0.00001
5471.07	8.86499	0.707721	2.19603e-05	0.056705	1.67526e-05	< 0.00001
6102.93	9.88882	0.707756	2.48555e-05	0.0566913	1.71434e-05	< 0.00001
5170.87	8.37856	0.70774	2.09483e-05	0.0567234	1.65409e-05	< 0.00001
5750.34	9.3175	0.707734	2.14817e-05	0.0567119	1.86282e-05	< 0.00001
6151.54	9.96759	0.707777	2.00097e-05	0.0566825	1.90405e-05	< 0.00001
6287.96	10.1886	0.707749	2.02301e-05	0.0566899	1.45497e-05	< 0.00001
5581.03	9.04316	0.707756	1.81135e-05	0.0567114	1.79955e-05	< 0.00001
5662.24	9.17476	0.707748	2.48943e-05	0.056701	1.69058e-05	< 0.00001
6033.07	9.77562	0.707757	1.62969e-05	0.0566721	1.73589e-05	< 0.00001
6797.84	11.0148	0.707745	2.34257e-05	0.0566815	1.28444e-05	< 0.00001
6984.44	11.3172	0.707793	2.16798e-05	0.0566675	1.68264e-05	< 0.00001
6468.39	10.481	0.707771	1.93636e-05	0.0566704	1.2553e-05	< 0.00001
6082.16	9.85517	0.707745	2.11064e-05	0.0566777	1.60137e-05	< 0.00001
5916.59	9.58688	0.707759	2.37139e-05	0.0566633	1.7607e-05	< 0.00001
6240.43	10.1116	0.707716	1.95528e-05	0.0566616	1.69134e-05	< 0.00001
7344.38	11.9004	0.707761	1.68346e-05	0.0566464	1.9434e-05	< 0.00001
7364.28	11.9326	0.70776	1.99294e-05	0.0566457	1.62052e-05	< 0.00001
7190.86	11.6516	0.707764	1.47069e-05	0.0566602	1.34593e-05	< 0.00001
7642.18	12.3829	0.707772	2.1506e-05	0.0566306	1.28256e-05	< 0.00001
8080.78	13.0936	0.707778	1.56752e-05	0.0566338	1.46253e-05	< 0.00001
8076.25	13.0863	0.707759	1.41646e-05	0.0566276	1.521e-05	< 0.00001
8337.74	13.51	0.707777	1.30832e-05	0.0566333	1.28954e-05	< 0.00001
8530.05	13.8216	0.707732	1.76419e-05	0.0566103	1.1696e-05	< 0.00001
8264.25	13.3909	0.707756	1.37297e-05	0.0566281	1.43841e-05	< 0.00001
8929.9	14.4695	0.707759	1.67323e-05	0.0566104	1.48832e-05	< 0.00001
9056.98	14.6754	0.707751	2.00659e-05	0.0566092	1.57585e-05	< 0.00001
8967.15	14.5298	0.707753	1.88334e-05	0.0564154	9.54344e-06	< 0.00001
VP_SW1
4051.98	6.56557	0.707816	2.50886e-05	0.0563732	1.55902e-05	< 0.00001
4171.9	6.75989	0.707819	2.93312e-05	0.0564176	2.05237e-05	< 0.00001
3564.16	5.77515	0.707792	2.81932e-05	0.0563975	2.5798e-05	< 0.00001
4311.28	6.98574	0.707778	1.91433e-05	0.056428	1.8495e-05	< 0.00001
3969.53	6.43198	0.707809	2.62197e-05	0.0564024	1.93774e-05	< 0.00001
3816.73	6.1844	0.707812	2.86012e-05	0.0564248	1.45966e-05	< 0.00001
3819.75	6.18929	0.707793	2.79474e-05	0.056407	2.16713e-05	< 0.00001
4103.7	6.64938	0.707807	2.27222e-05	0.0564202	1.59302e-05	< 0.00001
3516.55	5.69801	0.707768	2.4642e-05	0.0564246	1.72985e-05	< 0.00001
3850.17	6.23858	0.707768	2.77409e-05	0.0564556	2.15835e-05	< 0.00001
4662.27	7.55445	0.707789	2.81839e-05	0.0564525	1.8136e-05	< 0.00001
5431.96	8.80162	0.707762	2.19904e-05	0.056447	1.29486e-05	< 0.00001
5508.88	8.92625	0.707778	2.48967e-05	0.0564297	1.18054e-05	< 0.00001
5112.02	8.28321	0.70779	2.17811e-05	0.056435	1.46329e-05	< 0.00001
5994.65	9.71336	0.707812	2.44314e-05	0.0564709	1.095e-05	< 0.00001
6643.8	10.7652	0.707766	1.87474e-05	0.0564546	1.40974e-05	< 0.00001
5370.12	8.70141	0.707793	2.3954e-05	0.0564477	1.64663e-05	< 0.00001
5584.03	9.04802	0.707789	2.44543e-05	0.0564441	1.27455e-05	< 0.00001
5592.42	9.06162	0.707777	2.34279e-05	0.0564311	1.22965e-05	< 0.00001
6406.21	10.3802	0.707785	2.2302e-05	0.0564562	1.04632e-05	< 0.00001
7485.75	12.1295	0.70778	1.78547e-05	0.0564488	1.01437e-05	< 0.00001
6461.28	10.4695	0.707763	2.2003e-05	0.056458	1.01442e-05	< 0.00001
5816.02	9.42393	0.707783	1.96359e-05	0.0564487	1.42252e-05	< 0.00001
7524.87	12.1928	0.707778	2.08166e-05	0.0564594	1.00961e-05	< 0.00001
6179.72	10.0132	0.707772	2.02722e-05	0.0564495	1.2302e-05	< 0.00001
6360.19	10.3057	0.707788	2.03885e-05	0.0564435	1.15955e-05	< 0.00001
7817.18	12.6665	0.707779	1.96628e-05	0.0564416	1.05205e-05	< 0.00001
5311.05	8.6057	0.707788	2.20004e-05	0.056439	1.34159e-05	< 0.00001
5465.73	8.85634	0.707786	2.38761e-05	0.0564412	1.25048e-05	< 0.00001
5867.3	9.50701	0.707799	2.25162e-05	0.0564452	1.07785e-05	< 0.00001
6770.94	10.9712	0.707781	2.16585e-05	0.0564421	1.1034e-05	< 0.00001
6774.05	10.9763	0.707779	2.15014e-05	0.0564445	1.13547e-05	< 0.00001
6183.25	10.019	0.707767	2.56812e-05	0.0564508	1.35576e-05	< 0.00001
5466.91	8.85825	0.707782	2.31007e-05	0.0564402	1.52644e-05	< 0.00001
5609.51	9.08932	0.707768	2.44416e-05	0.0564467	1.33514e-05	< 0.00001
6061.38	9.82149	0.707767	2.15023e-05	0.0564364	1.32717e-05	< 0.00001
6660.3	10.792	0.707788	2.30617e-05	0.056425	1.32201e-05	< 0.00001
7100.35	11.505	0.707782	2.39024e-05	0.0564444	8.26398e-06	< 0.00001
7356.82	11.9205	0.707795	1.79324e-05	0.056435	7.40763e-06	< 0.00001
7116.97	11.5319	0.707792	1.8108e-05	0.0564314	1.05497e-05	< 0.00001
7248.89	11.7457	0.707781	1.66254e-05	0.0564611	9.91398e-06	< 0.00001
7156.26	11.5956	0.707786	1.78026e-05	0.0564536	1.21769e-05	< 0.00001
6836.78	11.0779	0.70776	2.23912e-05	0.0564307	1.07986e-05	< 0.00001
7253.73	11.7535	0.707799	2.57211e-05	0.0564384	1.19661e-05	< 0.00001
7070.73	11.457	0.707752	1.9422e-05	0.0564315	1.39934e-05	< 0.00001
7422.25	12.0266	0.70777	1.88553e-05	0.0564317	1.1608e-05	< 0.00001
7915.26	12.8254	0.707782	1.67034e-05	0.0564307	1.08709e-05	< 0.00001
7638.68	12.3773	0.707785	1.76788e-05	0.0564359	1.20718e-05	< 0.00001
7892.61	12.7887	0.707791	1.79467e-05	0.0564573	1.08671e-05	< 0.00001
8146.94	13.2008	0.707781	1.89213e-05	0.0564667	1.06062e-05	< 0.00001
7983.59	12.9361	0.707776	1.89995e-05	0.0564614	9.95019e-06	< 0.00001
7984.53	12.9376	0.707744	1.68153e-05	0.0564578	8.77386e-06	< 0.00001
8244.7	13.3592	0.707761	1.84421e-05	0.0564776	9.87234e-06	< 0.00001
8265.18	13.3924	0.707773	1.5507e-05	0.0564708	8.69946e-06	< 0.00001
9553.12	15.4793	0.707769	1.45833e-05	0.0564703	9.18421e-06	< 0.00001
9314.57	15.0928	0.70778	1.80393e-05	0.0564783	8.03428e-06	< 0.00001
8917.33	14.4491	0.707801	1.55492e-05	0.0564853	1.05519e-05	< 0.00001
10021.9	16.2389	0.707778	1.76693e-05	0.0564855	8.98408e-06	< 0.00001
10301.1	16.6912	0.707787	1.6593e-05	0.0564875	8.72035e-06	< 0.00001
9530.77	15.4431	0.707773	1.51349e-05	0.0564783	8.96839e-06	< 0.00001
8921.69	14.4562	0.707758	1.65188e-05	0.0564755	9.21011e-06	< 0.00001
9387.67	15.2112	0.707769	1.53017e-05	0.0564804	1.01283e-05	< 0.00001
9994.31	16.1942	0.707747	1.65635e-05	0.0564787	9.47373e-06	< 0.00001
10322.5	16.726	0.707768	1.61941e-05	0.0564804	7.57618e-06	< 0.00001
11064.6	17.9284	0.707787	1.49261e-05	0.056475	8.8295e-06	< 0.00001
VP_CV3
4969.33	8.052	0.707819	2.49154e-05	0.0564738	1.41649e-05	< 0.00001
4784	7.75171	0.707855	2.19468e-05	0.0564823	1.48871e-05	< 0.00001
5281.94	8.55854	0.707818	1.847e-05	0.0564682	1.23197e-05	< 0.00001
5048.65	8.18053	0.707828	1.97754e-05	0.0564804	1.40463e-05	< 0.00001
5107.69	8.27618	0.70784	2.29603e-05	0.0564859	1.48864e-05	< 0.00001
4908.83	7.95397	0.707783	1.96035e-05	0.0564728	1.57374e-05	< 0.00001
4647.48	7.53049	0.707809	2.21462e-05	0.0564744	1.58899e-05	< 0.00001
5012.98	8.12272	0.707794	2.59264e-05	0.0564658	1.39741e-05	< 0.00001
4984.4	8.07642	0.707819	2.66984e-05	0.0564754	1.74438e-05	< 0.00001
6174.62	10.005	0.707817	2.13419e-05	0.0564842	1.37739e-05	< 0.00001
5390.77	8.73488	0.707833	2.00889e-05	0.0564572	1.36914e-05	< 0.00001
5000.29	8.10216	0.707836	2.28635e-05	0.0564653	1.14719e-05	< 0.00001
5146.32	8.33878	0.707831	2.78666e-05	0.056474	1.08973e-05	< 0.00001
5273.51	8.54488	0.707839	2.51005e-05	0.0564717	1.3998e-05	< 0.00001
5698.63	9.23371	0.707813	1.8095e-05	0.0564629	1.31824e-05	< 0.00001
5622.96	9.11111	0.707847	1.71434e-05	0.0564654	1.18727e-05	< 0.00001
6338.42	10.2704	0.707845	2.20335e-05	0.0564518	1.37618e-05	< 0.00001
5855.05	9.48717	0.707808	2.54335e-05	0.05644	1.36577e-05	< 0.00001
5799.42	9.39703	0.707814	2.1717e-05	0.0564525	1.41487e-05	< 0.00001
5392.7	8.738	0.707784	2.60937e-05	0.0564547	1.18709e-05	< 0.00001
5504.81	8.91966	0.707807	2.70327e-05	0.0564547	1.35232e-05	< 0.00001
5842.03	9.46606	0.707806	2.12372e-05	0.0564422	1.49084e-05	< 0.00001
6735.55	10.9139	0.707826	1.72838e-05	0.0564549	1.26284e-05	< 0.00001
6250.49	10.1279	0.7078	1.83902e-05	0.0564523	1.03875e-05	< 0.00001
6588.13	10.675	0.70782	2.29152e-05	0.0564157	1.3056e-05	< 0.00001
5856.26	9.48912	0.707804	2.39923e-05	0.0564198	1.25186e-05	< 0.00001
6194.43	10.0371	0.7078	2.00018e-05	0.0564395	1.46989e-05	< 0.00001
6754.87	10.9452	0.707776	2.27805e-05	0.0564452	1.06153e-05	< 0.00001
6889.91	11.164	0.707768	1.99234e-05	0.0564601	1.36529e-05	< 0.00001
7500.07	12.1527	0.707796	1.73415e-05	0.0564775	1.07468e-05	< 0.00001
7672.31	12.4317	0.707778	1.90142e-05	0.0564544	1.34748e-05	< 0.00001
7441.08	12.0571	0.707799	1.55092e-05	0.0564795	1.14154e-05	< 0.00001
7842.46	12.7074	0.70781	1.83382e-05	0.0564791	1.18803e-05	< 0.00001
7771.41	12.5923	0.707808	2.06181e-05	0.0564771	7.62549e-06	< 0.00001
7502.55	12.1567	0.707816	1.86134e-05	0.0564828	8.42483e-06	< 0.00001
7918.14	12.8301	0.707783	1.89672e-05	0.0564907	1.42646e-05	< 0.00001
7700.97	12.4782	0.707793	1.87091e-05	0.0564984	1.14031e-05	< 0.00001
8143.54	13.1953	0.707772	2.33315e-05	0.0564947	1.05545e-05	< 0.00001
7827.56	12.6833	0.707785	2.01279e-05	0.0565064	1.01144e-05	< 0.00001
8514.94	13.7971	0.707792	1.64425e-05	0.0565007	1.19269e-05	< 0.00001
8102.24	13.1284	0.707805	2.16434e-05	0.0565115	7.9263e-06	< 0.00001
8419.94	13.6432	0.707788	2.18122e-05	0.056507	8.90545e-06	< 0.00001
8647.64	14.0121	0.70776	1.63229e-05	0.0565028	1.09704e-05	< 0.00001
8266.75	13.3949	0.707774	1.76021e-05	0.0565115	8.08957e-06	< 0.00001
8367.38	13.558	0.707754	1.52857e-05	0.0565162	8.18068e-06	< 0.00001
8385.1	13.5867	0.70779	2.00996e-05	0.0565034	9.76726e-06	< 0.00001
7827.24	12.6828	0.707788	1.64282e-05	0.0564915	1.18966e-05	< 0.00001
VP_CV2
4774.94	7.73703	0.707782	2.03072e-05	0.0565222	2.13472e-05	< 0.00001
4250.9	6.88789	0.707803	2.63098e-05	0.0565203	1.74003e-05	< 0.00001
4491.33	7.27748	0.707808	2.50067e-05	0.0565127	1.84221e-05	< 0.00001
4013.8	6.50373	0.707767	2.22112e-05	0.0565241	1.61987e-05	< 0.00001
4076.18	6.6048	0.707762	2.98369e-05	0.0565187	2.20355e-05	< 0.00001
4222.22	6.84142	0.707805	2.37553e-05	0.0565267	1.64432e-05	< 0.00001
4275.88	6.92838	0.707792	2.5517e-05	0.0565291	1.76829e-05	< 0.00001
4137.66	6.70441	0.707794	2.7936e-05	0.0565307	1.61327e-05	< 0.00001
4567.79	7.40137	0.707782	2.27536e-05	0.056517	1.55448e-05	< 0.00001
4714.85	7.63966	0.70776	2.40552e-05	0.0565271	1.3848e-05	< 0.00001
4754.53	7.70396	0.707797	2.62545e-05	0.0565098	1.63476e-05	< 0.00001
4847.29	7.85425	0.707775	2.92124e-05	0.0565066	1.43808e-05	< 0.00001
5131.75	8.31518	0.707777	1.95032e-05	0.0565021	1.7113e-05	< 0.00001
5648.6	9.15265	0.707773	1.81689e-05	0.0564945	1.58726e-05	< 0.00001
5143.38	8.33402	0.707775	2.64558e-05	0.05651	1.76669e-05	< 0.00001
4876.47	7.90153	0.707773	1.98556e-05	0.0565251	1.75487e-05	< 0.00001
5749.27	9.31577	0.707762	2.12217e-05	0.0564952	1.33957e-05	< 0.00001
5500.79	8.91315	0.707775	2.44317e-05	0.056503	1.4369e-05	< 0.00001
6211.39	10.0646	0.707785	2.50182e-05	0.0565034	1.37287e-05	< 0.00001
7443.11	12.0604	0.707793	2.04843e-05	0.0564912	1.06813e-05	< 0.00001
7603.65	12.3205	0.707767	1.43972e-05	0.0564903	9.12799e-06	< 0.00001
7176.64	11.6286	0.707773	2.39109e-05	0.0565034	1.2482e-05	< 0.00001
8126.15	13.1671	0.707824	2.21968e-05	0.0564184	1.222e-05	< 0.00001
7810.13	12.6551	0.707797	1.4641e-05	0.0564337	1.19514e-05	< 0.00001
8007.18	12.9744	0.707815	1.93496e-05	0.056456	1.10901e-05	< 0.00001
8240.46	13.3523	0.7078	1.7247e-05	0.0564555	8.66428e-06	< 0.00001
8311.16	13.4669	0.707789	1.91473e-05	0.0564542	1.28932e-05	< 0.00001
VP_CV1
3335.19	5.40414	0.707816	2.83691e-05	0.0564156	1.775e-05	< 0.00001
3023.6	4.89926	0.707795	3.89327e-05	0.0563996	2.45243e-05	< 0.00001
3418.84	5.53968	0.707804	3.15827e-05	0.0564401	2.04239e-05	< 0.00001
3545.27	5.74455	0.707851	3.08492e-05	0.0564595	1.85285e-05	< 0.00001
4805.89	7.78717	0.707793	1.77944e-05	0.0564651	1.5747e-05	< 0.00001
4597.62	7.4497	0.707799	2.43535e-05	0.0564711	1.6259e-05	< 0.00001
5050.39	8.18335	0.707776	2.03044e-05	0.056491	1.75101e-05	< 0.00001
4610.3	7.47025	0.707781	2.63253e-05	0.0564776	1.80647e-05	< 0.00001
4410.51	7.14652	0.707803	2.39401e-05	0.0564821	1.94459e-05	< 0.00001
4889.1	7.922	0.707807	2.11349e-05	0.0564894	1.61509e-05	< 0.00001
4883.99	7.91373	0.707825	2.25216e-05	0.0564799	1.43927e-05	< 0.00001
4721.64	7.65065	0.707847	2.58416e-05	0.056517	1.6393e-05	< 0.00001
5267.46	8.53507	0.7078	1.97501e-05	0.0564934	1.57925e-05	< 0.00001
6093.94	9.87426	0.707786	2.1948e-05	0.0565039	1.4513e-05	< 0.00001
5972	9.67666	0.707809	2.19936e-05	0.0565127	1.54738e-05	< 0.00001
5530.88	8.9619	0.707797	2.14807e-05	0.056525	1.55191e-05	< 0.00001
5588.81	9.05576	0.707782	2.48456e-05	0.0564939	1.39404e-05	< 0.00001
4831.14	7.82809	0.707792	2.10216e-05	0.0565121	1.50338e-05	< 0.00001
4905.79	7.94905	0.707784	2.14172e-05	0.0565106	1.43811e-05	< 0.00001
5625.99	9.11601	0.707805	2.13428e-05	0.0564968	1.51556e-05	< 0.00001
5728.38	9.28192	0.707785	1.99185e-05	0.0565085	1.38132e-05	< 0.00001
6330.45	10.2575	0.707793	2.08071e-05	0.0565106	1.00277e-05	< 0.00001
6814.94	11.0425	0.707777	2.00784e-05	0.0564913	8.68597e-06	< 0.00001
8150.57	13.2067	0.707761	1.52843e-05	0.056498	8.69254e-06	< 0.00001
7928.97	12.8476	0.707783	1.43689e-05	0.0565084	1.05893e-05	< 0.00001
8216.97	13.3143	0.707804	1.82072e-05	0.0565026	9.09033e-06	< 0.00001
7907.48	12.8128	0.707828	2.03688e-05	0.0564956	9.20233e-06	< 0.00001
7895.61	12.7936	0.70781	1.63808e-05	0.056511	1.02402e-05	< 0.00001
VC_N1
6161.58	9.98385	0.707713	2.17115e-05	0.0565122	1.44827e-05	< 0.00001
5752.52	9.32104	0.707707	2.36301e-05	0.0565289	1.33988e-05	< 0.00001
6278.8	10.1738	0.707702	2.10103e-05	0.0565183	1.13279e-05	< 0.00001
6337.43	10.2688	0.70772	2.09963e-05	0.0565065	1.33588e-05	< 0.00001
5372.54	8.70534	0.707737	2.33625e-05	0.0565073	1.61033e-05	< 0.00001
6856.94	11.1106	0.707725	1.37121e-05	0.0565064	1.46009e-05	< 0.00001
6668.44	10.8051	0.707707	2.31426e-05	0.0564991	1.41923e-05	< 0.00001
5840.56	9.46369	0.707704	2.38519e-05	0.056483	1.33732e-05	< 0.00001
6775.98	10.9794	0.707726	1.8154e-05	0.0564947	1.1453e-05	< 0.00001
5092.33	8.2513	0.707724	2.4707e-05	0.0564919	1.48574e-05	< 0.00001
5567.11	9.0206	0.707713	2.31157e-05	0.0564876	1.19473e-05	< 0.00001
5654.34	9.16195	0.707734	1.95046e-05	0.0564821	1.16643e-05	< 0.00001
5364.69	8.69261	0.707753	2.15947e-05	0.0563975	1.27959e-05	< 0.00001
5098.55	8.26138	0.707747	2.12538e-05	0.0564044	1.52955e-05	< 0.00001
7438.03	12.0521	0.707713	1.79972e-05	0.0564205	1.43513e-05	< 0.00001
6237.02	10.1061	0.707762	1.9411e-05	0.0564396	1.3252e-05	< 0.00001
6992.94	11.3309	0.707747	1.78824e-05	0.0564362	1.30664e-05	< 0.00001
5873.81	9.51757	0.707718	2.38904e-05	0.0564457	1.4366e-05	< 0.00001
6435.9	10.4283	0.707727	1.32902e-05	0.0564532	1.09497e-05	< 0.00001
6743.43	10.9266	0.707723	2.0041e-05	0.0564708	1.01187e-05	< 0.00001
7243.62	11.7371	0.707712	1.92646e-05	0.0564685	1.21096e-05	< 0.00001
6788.07	10.999	0.707721	2.0396e-05	0.0564829	8.94129e-06	< 0.00001
7448.55	12.0692	0.707708	2.2489e-05	0.0564735	1.21413e-05	< 0.00001
7232.92	11.7198	0.707738	1.79329e-05	0.056476	1.22657e-05	< 0.00001
7268.34	11.7772	0.70772	1.50363e-05	0.0564758	1.18513e-05	< 0.00001
7961.03	12.8996	0.707755	1.41069e-05	0.0565008	1.32628e-05	< 0.00001
6954.96	11.2694	0.707721	1.79629e-05	0.0564846	1.11059e-05	< 0.00001
7440.97	12.0569	0.707694	1.5207e-05	0.0564852	1.0592e-05	< 0.00001
6898.23	11.1775	0.707724	1.84095e-05	0.0565073	1.2103e-05	< 0.00001
7289.15	11.8109	0.707733	1.78281e-05	0.0564962	1.16831e-05	< 0.00001
7781.79	12.6091	0.707736	1.74763e-05	0.0565067	1.08628e-05	< 0.00001
7831.04	12.6889	0.70772	1.70783e-05	0.0564972	9.97294e-06	< 0.00001
VC_N2
5316.74	8.61492	0.707747	2.60173e-05	0.0565057	1.33005e-05	< 0.00001
5385.14	8.72576	0.707697	2.09581e-05	0.0565144	1.33318e-05	< 0.00001
5250.79	8.50807	0.707738	2.65324e-05	0.0565191	1.9162e-05	< 0.00001
4964.96	8.04491	0.707703	1.89784e-05	0.0565182	1.40314e-05	< 0.00001
4713.55	7.63755	0.707675	2.34132e-05	0.0565212	1.47455e-05	< 0.00001
6078.06	9.84852	0.70772	1.82838e-05	0.0565241	1.08827e-05	< 0.00001
5534.07	8.96708	0.707709	1.89914e-05	0.0565174	1.41314e-05	< 0.00001
5527.83	8.95696	0.707739	2.12407e-05	0.056533	1.45915e-05	< 0.00001
6130.3	9.93317	0.707737	2.40772e-05	0.0565114	1.53781e-05	< 0.00001
5127.92	8.30898	0.707727	2.68274e-05	0.0565114	1.30603e-05	< 0.00001
4720.63	7.64903	0.707702	2.02945e-05	0.056538	1.76806e-05	< 0.00001
5632.3	9.12623	0.707779	2.17321e-05	0.0565357	1.43821e-05	< 0.00001
5481	8.88107	0.707749	2.35034e-05	0.0565344	1.29221e-05	< 0.00001
5788.38	9.37914	0.707711	2.26453e-05	0.05653	1.36594e-05	< 0.00001
5648.31	9.15218	0.707762	2.15384e-05	0.0564979	1.27844e-05	< 0.00001
6123.42	9.92201	0.707748	1.70634e-05	0.0565187	1.11629e-05	< 0.00001
6096	9.87759	0.707729	1.91798e-05	0.0565161	1.29047e-05	< 0.00001
5899.03	9.55843	0.707739	2.43602e-05	0.0564971	1.46946e-05	< 0.00001
6251.33	10.1293	0.70774	1.9853e-05	0.0565054	1.34916e-05	< 0.00001
6080.14	9.85189	0.707749	2.24211e-05	0.0565023	1.0717e-05	< 0.00001
7455.75	12.0808	0.707707	1.65317e-05	0.0565027	9.14763e-06	< 0.00001
7640.95	12.3809	0.707743	1.84064e-05	0.0565067	1.01373e-05	< 0.00001
7139.87	11.569	0.707715	1.98623e-05	0.0564906	1.17017e-05	< 0.00001
7938.92	12.8637	0.707749	1.67405e-05	0.0564988	9.58201e-06	< 0.00001
6885.52	11.1569	0.707748	1.83421e-05	0.0564909	1.20876e-05	< 0.00001
6688.17	10.8371	0.707713	1.96642e-05	0.0564119	1.21475e-05	< 0.00001
CP_FR3
5146.75	8.33948	0.707814	2.92633e-05	0.0564917	1.34669e-05	< 0.00001
4994.31	8.09247	0.707782	2.62612e-05	0.0564097	1.52394e-05	< 0.00001
4677.65	7.57937	0.707825	2.68012e-05	0.0564081	1.92502e-05	< 0.00001
4767.46	7.72489	0.707787	2.14206e-05	0.0564445	1.86071e-05	< 0.00001
4330.89	7.01752	0.70779	2.23935e-05	0.0564487	1.5294e-05	< 0.00001
4366.75	7.07562	0.707744	2.56341e-05	0.056453	1.72858e-05	< 0.00001
4702.84	7.6202	0.707761	2.15891e-05	0.0564503	1.87852e-05	< 0.00001
5064.73	8.20659	0.707799	2.75967e-05	0.0564657	1.58788e-05	< 0.00001
5271.55	8.5417	0.707781	2.27833e-05	0.0564679	1.39756e-05	< 0.00001
5221.8	8.46109	0.707754	2.21031e-05	0.0564798	1.08635e-05	< 0.00001
5090.07	8.24764	0.707768	1.68194e-05	0.0564955	1.61371e-05	< 0.00001
4762.7	7.71719	0.707785	2.43636e-05	0.0564801	1.62656e-05	< 0.00001
4726.8	7.65903	0.707766	2.33946e-05	0.0564963	1.55732e-05	< 0.00001
4748.51	7.6942	0.707737	2.41151e-05	0.0564858	1.86338e-05	< 0.00001
4835.16	7.8346	0.707784	1.9758e-05	0.056503	1.57772e-05	< 0.00001
5272.88	8.54385	0.707763	2.15091e-05	0.0565061	1.42826e-05	< 0.00001
5666.04	9.18091	0.707765	2.08284e-05	0.0564847	1.19679e-05	< 0.00001
6181.77	10.0166	0.707759	1.90606e-05	0.0565065	1.57348e-05	< 0.00001
6296.85	10.203	0.707767	1.90202e-05	0.0565054	1.01674e-05	< 0.00001
5532.04	8.96378	0.707744	2.21641e-05	0.0564942	1.3796e-05	< 0.00001
6607.42	10.7063	0.707762	2.57297e-05	0.0565085	1.34316e-05	< 0.00001
6189.55	10.0292	0.707778	2.19252e-05	0.0565063	1.19148e-05	< 0.00001
5665.21	9.17956	0.707767	2.32625e-05	0.0564966	1.47969e-05	< 0.00001
5281.51	8.55784	0.707782	2.15647e-05	0.0565196	1.52437e-05	< 0.00001
5400.13	8.75005	0.707771	1.79957e-05	0.0564925	1.28136e-05	< 0.00001
7589.58	12.2977	0.707781	1.74153e-05	0.0564861	9.83429e-06	< 0.00001
8290.86	13.434	0.707777	1.76795e-05	0.0565057	1.04427e-05	< 0.00001
8174.91	13.2461	0.707812	2.25248e-05	0.056508	9.02797e-06	< 0.00001
8024.89	13.003	0.707779	1.74425e-05	0.0565098	1.08429e-05	< 0.00001
6667.06	10.8029	0.707774	1.81358e-05	0.0565158	1.56905e-05	< 0.00001
VP_SW2
5109.32	8.27883	0.707743	2.21439e-05	0.0565262	1.67931e-05	< 0.00001
5322.45	8.62417	0.707772	2.3698e-05	0.0565338	1.5418e-05	< 0.00001
5387.25	8.72918	0.707759	2.51285e-05	0.0565219	1.33864e-05	< 0.00001
5649.87	9.15471	0.707757	1.88843e-05	0.0565254	1.34888e-05	< 0.00001
5817.46	9.42626	0.707757	2.42433e-05	0.056524	1.42466e-05	< 0.00001
5692.58	9.22391	0.707767	2.10617e-05	0.0565067	1.27441e-05	< 0.00001
5070.96	8.21668	0.70777	2.23048e-05	0.056505	1.38559e-05	< 0.00001
5502.75	8.91632	0.707739	2.43461e-05	0.0565085	1.34687e-05	< 0.00001
5925.86	9.6019	0.707773	2.32264e-05	0.0564844	1.33481e-05	< 0.00001
5727.11	9.27986	0.70776	1.80849e-05	0.05649	1.3191e-05	< 0.00001
7115.57	11.5296	0.707753	2.19367e-05	0.0564951	1.02114e-05	< 0.00001
5123.04	8.30106	0.707732	2.11672e-05	0.0565302	1.72777e-05	< 0.00001
5313.5	8.60966	0.707743	2.60393e-05	0.0564994	1.49862e-05	< 0.00001
5084.94	8.23933	0.707777	1.9454e-05	0.0565184	1.54363e-05	< 0.00001
5208.87	8.44013	0.707823	1.95884e-05	0.0563927	1.45001e-05	< 0.00001
5525.06	8.95247	0.707774	2.29585e-05	0.0564103	1.5562e-05	< 0.00001
4739.67	7.67987	0.707808	1.95057e-05	0.0564055	1.34617e-05	< 0.00001
5296	8.58132	0.707786	1.85824e-05	0.056404	1.55364e-05	< 0.00001
6718.97	10.887	0.70779	1.89229e-05	0.0564471	1.41099e-05	< 0.00001
5473.84	8.86948	0.707765	2.00919e-05	0.0564602	1.42114e-05	< 0.00001
5664.51	9.17843	0.707774	2.1912e-05	0.0564618	1.24354e-05	< 0.00001
5782.41	9.36947	0.707805	1.85957e-05	0.0564783	1.33997e-05	< 0.00001
5931.66	9.6113	0.70775	2.11441e-05	0.0564674	1.39624e-05	< 0.00001
5266.03	8.53275	0.707804	2.30308e-05	0.0564727	1.80277e-05	< 0.00001
5775.92	9.35894	0.707806	2.45308e-05	0.0564763	1.45648e-05	< 0.00001
5752.99	9.3218	0.707823	2.10028e-05	0.0564856	1.28879e-05	< 0.00001
5414.89	8.77395	0.707815	2.08467e-05	0.0564796	1.48395e-05	< 0.00001
5274.5	8.54648	0.707797	2.21416e-05	0.0565026	1.46264e-05	< 0.00001
5469.67	8.86273	0.7078	1.92987e-05	0.0565098	1.57081e-05	< 0.00001
6485.5	10.5087	0.707801	1.63735e-05	0.0564804	1.40615e-05	< 0.00001
5772.97	9.35417	0.70782	1.84046e-05	0.0564863	1.44506e-05	< 0.00001
5682.92	9.20826	0.70781	2.43104e-05	0.0565003	1.46374e-05	< 0.00001
5501.03	8.91354	0.707801	2.35444e-05	0.0564936	1.6435e-05	< 0.00001
7426.62	12.0336	0.707801	1.89188e-05	0.0565013	9.84061e-06	< 0.00001
6150.95	9.96662	0.70778	1.8985e-05	0.0564997	1.29142e-05	< 0.00001
7108.44	11.5181	0.707801	1.81898e-05	0.0564841	1.12459e-05	< 0.00001
6457.05	10.4626	0.707765	1.87125e-05	0.0565004	1.3973e-05	< 0.00001
6587.46	10.6739	0.707782	2.04702e-05	0.0564845	1.31041e-05	< 0.00001
6783.56	10.9917	0.707766	2.02391e-05	0.0564957	1.03485e-05	< 0.00001
7472.74	12.1084	0.707795	1.49688e-05	0.0564908	7.30384e-06	< 0.00001
7562.13	12.2532	0.707795	1.89092e-05	0.0564914	1.27625e-05	< 0.00001
7283.54	11.8018	0.70778	1.60697e-05	0.0564973	1.17149e-05	< 0.00001
6802.98	11.0231	0.707806	2.12344e-05	0.0565009	1.09665e-05	< 0.00001
7808.83	12.6529	0.70776	1.8452e-05	0.0564842	1.13917e-05	< 0.00001
7616.22	12.3409	0.707782	1.86696e-05	0.0564907	1.0146e-05	< 0.00001
8291.68	13.4353	0.70779	1.52813e-05	0.0564923	8.922e-06	< 0.00001
8039.53	13.0268	0.707798	1.59405e-05	0.0565048	1.03099e-05	< 0.00001
8153.93	13.2121	0.707783	1.87284e-05	0.0564921	8.27629e-06	< 0.00001
7877.8	12.7647	0.707786	1.76361e-05	0.0564918	1.07282e-05	< 0.00001
7967.47	12.91	0.707798	1.80709e-05	0.0564902	1.11703e-05	< 0.00001
8362.34	13.5498	0.707788	1.54927e-05	0.0564942	1.05928e-05	< 0.00001
8104.67	13.1323	0.707766	1.70427e-05	0.0564913	1.08283e-05	< 0.00001
8160.95	13.2235	0.70776	2.06743e-05	0.0564714	8.55533e-06	< 0.00001
8389.2	13.5934	0.707781	1.32505e-05	0.0564796	9.36822e-06	< 0.00001
8758.68	14.192	0.707792	1.76512e-05	0.056484	9.19733e-06	< 0.00001
8911.93	14.4403	0.707757	1.61354e-05	0.0564848	9.74255e-06	< 0.00001
8198.93	13.2851	0.707773	1.70363e-05	0.0564848	9.58326e-06	< 0.00001
8406.71	13.6217	0.707769	1.87097e-05	0.0564697	1.15439e-05	< 0.00001
8486.32	13.7507	0.707777	1.23697e-05	0.0564785	9.44163e-06	< 0.00001
8395.94	13.6043	0.707764	1.71829e-05	0.0564465	9.53777e-06	< 0.00001
8190.21	13.2709	0.707771	1.45185e-05	0.0564268	1.04812e-05	< 0.00001
8054.95	13.0517	0.707781	1.60711e-05	0.0564405	8.01474e-06	< 0.00001
8377.44	13.5743	0.707771	2.2684e-05	0.0564381	9.72867e-06	< 0.00001
8762.79	14.1987	0.707775	1.49867e-05	0.0564598	8.2785e-06	< 0.00001
8265.3	13.3926	0.707815	2.15636e-05	0.0564616	1.04823e-05	< 0.00001
8174.8	13.2459	0.707796	1.77741e-05	0.0564663	1.01041e-05	< 0.00001
8829.13	14.3062	0.707794	1.58251e-05	0.056466	1.05952e-05	< 0.00001
9062.5	14.6843	0.707759	1.85157e-05	0.0564741	1.11485e-05	< 0.00001
8883.1	14.3936	0.707793	1.60514e-05	0.0564731	1.04597e-05	< 0.00001
8633.58	13.9893	0.707746	1.80862e-05	0.056475	8.87935e-06	< 0.00001
8518.19	13.8024	0.707775	1.94746e-05	0.0564817	8.88864e-06	< 0.00001
8596.59	13.9294	0.707802	1.75196e-05	0.056484	9.32322e-06	< 0.00001
8947.75	14.4984	0.70779	1.9434e-05	0.0564838	8.34628e-06	< 0.00001
8918.6	14.4512	0.707788	1.80482e-05	0.056494	8.86252e-06	< 0.00001

## Sheet: Run2
Sr	88Sr	87Sr/86Sri	± 2	84Sr/86Sr	± 2	87Rb/86Sr	± 2
(ppm)	(V)		(S.E.)		(S.E.)		(S.E.)
MIR-A (plagioclase)
2988.4	24.7564	0.703061	1.48869e-05	0.056431	8.01406e-06	0.00388748	8.19039e-06
3036.02	25.151	0.703072	1.15503e-05	0.0564192	6.94146e-06	0.00387334	1.17052e-05
3152.26	26.114	0.703067	1.26092e-05	0.0561635	8.18023e-06	0.00388882	1.17251e-05
3115.92	25.8129	0.703066	1.12151e-05	0.0561819	8.67967e-06	0.00390487	9.78181e-06
3174.65	26.2994	0.703055	1.23594e-05	0.0567231	7.15161e-06	0.00384763	8.69606e-06
3163.51	26.2071	0.703069	1.1041e-05	0.056714	7.61962e-06	0.0038911	1.04262e-05
3114.97	25.805	0.703083	1.11865e-05	0.0557807	1.47322e-05	0.00385555	7.75005e-06
3111.36	25.7751	0.703081	1.41785e-05	0.0557513	1.41379e-05	0.00389046	8.84395e-06
3012.13	24.9531	0.703043	8.98952e-06	0.0558397	1.229e-05	0.00383145	9.27906e-06
3006.36	24.9052	0.703056	1.27054e-05	0.055831	1.32731e-05	0.003839	1.05166e-05
CG (Oyster)
1088.43	27.2111	0.709226	1.40289e-05	0.0563953	5.96482e-05	7.56573e-06	1.30666e-06
1109.6	27.7404	0.709223	1.23253e-05	0.0568756	5.33833e-05	1.04001e-05	2.78947e-06
1104.28	27.6074	0.709224	1.19775e-05	0.0569213	3.84768e-05	2.37842e-05	2.46022e-06
1117.88	27.9473	0.70922	1.19937e-05	0.0567307	5.00074e-05	1.5857e-05	1.84058e-06
1054.02	26.3509	0.709223	1.16358e-05	0.0567713	1.63103e-05	2.80221e-05	1.51177e-06
1070.36	26.7594	0.70921	1.13141e-05	0.0573592	4.30375e-05	3.01099e-05	4.40015e-06
1070.62	26.7659	0.709217	1.11857e-05	0.0586312	2.32079e-05	2.35998e-05	1.66452e-06
1108.96	27.7244	0.709219	1.12624e-05	0.0566992	5.69119e-05	2.35998e-05	1.88073e-06
1081.83	27.046	0.709227	1.19835e-05	0.0563968	7.99108e-05	1.04331e-06	1.93879e-06
1054.4	26.3602	0.70922	1.3872e-05	0.0563047	7.48388e-05	9.7561e-08	1.93051e-23
CP_FR2
6703.55	23.139	0.707763	1.25825e-05	0.0561917	4.92675e-05	2.54183e-07
7026.27	24.2529	0.707753	1.24932e-05	0.0562105	4.74085e-05	1.00904e-07
6247.28	21.564	0.707783	1.50884e-05	0.0561792	5.62147e-05	3.09987e-05
6234.29	21.5192	0.707785	1.16108e-05	0.0561752	5.36817e-05	9.7561e-08
6531.84	22.5463	0.707787	1.53124e-05	0.0562007	5.19247e-05	1.9492e-06
6944.92	23.9721	0.707773	1.43096e-05	0.0562304	4.61799e-05	4.05544e-06
7338.97	25.3323	0.707764	1.09763e-05	0.0562503	4.32123e-05	1.33153e-06
7330	25.3013	0.707774	1.33019e-05	0.056234	4.8343e-05	9.7561e-08
6057.24	20.908	0.707794	1.20713e-05	0.0561833	5.53807e-05	0.0026643
6432.1	22.202	0.70778	1.50722e-05	0.0561973	5.22862e-05	8.27982e-06
6755.62	23.3187	0.707784	1.39055e-05	0.0562138	4.72968e-05	5.16182e-07
6704.96	23.1438	0.707802	1.56163e-05	0.0562113	4.91205e-05	2.92169e-07
7547.36	26.0516	0.707786	1.2359e-05	0.0562581	4.363e-05	2.53107e-06
6728.21	23.2241	0.707784	1.31209e-05	0.0562223	4.77299e-05	9.7561e-08
7603.42	26.2451	0.707785	1.27007e-05	0.056264	4.40801e-05	9.7561e-08
6486.08	22.3883	0.707799	1.34673e-05	0.0562103	4.75731e-05	1.09935e-05
7232.27	24.964	0.707795	1.40696e-05	0.056248	4.39051e-05	9.7561e-08
7934.34	27.3873	0.707778	1.42653e-05	0.0562718	4.2119e-05	4.44937e-06
8483.71	29.2836	0.707789	1.10211e-05	0.0562948	3.84402e-05	2.1299e-06
8140.86	28.1002	0.707789	1.1162e-05	0.0562826	4.06136e-05	9.7561e-08
7628.71	26.3324	0.707768	1.12844e-05	0.0562725	4.36203e-05	7.18032e-07
7291.91	25.1698	0.707779	1.18573e-05	0.0565561	2.97911e-05	3.92354e-06
6460.1	22.2986	0.707781	1.80625e-05	0.0560959	3.31737e-05	3.78938e-07
8139.97	28.0971	0.707778	1.37707e-05	0.056284	4.21524e-05	9.00677e-07
8983.79	31.0098	0.707773	1.02283e-05	0.0563297	3.57069e-05	1.49316e-07
8232.5	28.4165	0.707787	9.98014e-06	0.0563068	3.95386e-05	1.16093e-06
7725.02	26.6648	0.707779	1.23646e-05	0.0562763	4.12769e-05	9.7561e-08
7032.36	24.2739	0.707803	1.19197e-05	0.0562535	4.50127e-05	9.7561e-08
8116.89	28.0175	0.707811	1.3131e-05	0.0562944	3.92853e-05	9.7561e-08
10934.5	37.743	0.707773	1.03652e-05	0.056369	3.16051e-05	9.7561e-08
8580.46	29.6176	0.707789	1.12493e-05	0.0563051	3.9176e-05	1.05586e-06
8522.33	29.4169	0.707792	1.21937e-05	0.0563023	4.0437e-05	1.17255e-07
CP_FR1
7506.35	25.91	0.707759	1.16771e-05	0.056283	4.26005e-05	1.00905e-06
7826.55	27.0153	0.707757	1.38001e-05	0.056297	3.91505e-05	4.96426e-06
7150.83	24.6829	0.707771	1.12406e-05	0.0562714	4.29856e-05	2.42677e-06
7124.7	24.5926	0.707774	1.49229e-05	0.0563064	4.23775e-05	1.06296e-06
8720.66	30.1015	0.707759	1.02766e-05	0.0563107	3.56282e-05	2.55865e-06
11741.1	40.5271	0.707746	1.19659e-05	0.0563639	2.55619e-05	1.14195e-07
8478.1	29.2643	0.707767	1.33665e-05	0.0563056	3.65738e-05	3.18356e-06
7413.86	25.5908	0.707765	1.35313e-05	0.0562627	4.05424e-05	2.79677e-07
7037.8	24.2927	0.707774	1.23779e-05	0.056243	4.62615e-05	1.77809e-06
8031.15	27.7215	0.707755	1.20963e-05	0.0562991	3.98676e-05	0
7561.15	26.0992	0.707746	1.36219e-05	0.0562734	4.37138e-05	2.93465e-06
6835.9	23.5958	0.707781	1.20032e-05	0.0562881	4.47427e-05	1.11244e-06
6684.85	23.0744	0.707769	1.45648e-05	0.0562272	4.91014e-05	2.35897e-06
7136.13	24.6321	0.707741	1.31004e-05	0.0562252	4.44734e-05	8.71805e-07
8726.51	30.1217	0.707748	1.45559e-05	0.0562986	3.69294e-05	6.56847e-07
9628.27	33.2343	0.70773	1.19515e-05	0.056319	3.38447e-05	2.42742e-07
8547.05	29.5023	0.707738	1.09985e-05	0.0562896	3.75427e-05	2.05717e-06
7565.16	26.113	0.707741	1.30966e-05	0.056258	4.38752e-05	1.02373e-06
7560.14	26.0957	0.707759	1.22963e-05	0.0562638	4.38363e-05	1.56417e-06
7480.56	25.821	0.707774	1.31797e-05	0.0562574	4.24221e-05	1.8976e-06
9451.46	32.6241	0.707756	1.1491e-05	0.0563243	3.52407e-05	2.34403e-06
9047.05	31.2281	0.707753	9.89882e-06	0.0563664	3.79937e-05	4.94513e-07
7796.81	26.9126	0.707747	1.07578e-05	0.0563613	3.67008e-05	3.1648e-07
8093.05	27.9352	0.707724	1.12663e-05	0.05637	3.55919e-05	4.08595e-07
10233.4	35.3231	0.707734	9.34793e-06	0.0564013	3.06184e-05	1.6784e-07
7614.42	26.2831	0.707757	1.31952e-05	0.0563543	3.93259e-05	5.84355e-07
9256.97	31.9527	0.707754	1.17821e-05	0.0563961	3.23747e-05	1.09769e-06
8378.91	28.9219	0.70776	1.21139e-05	0.0563736	3.50263e-05	1.42615e-07
10173.4	35.116	0.707748	1.26819e-05	0.0564034	2.98296e-05	9.7561e-08
9446.81	32.608	0.707749	1.23874e-05	0.0564013	3.19583e-05	1.60482e-06
10437.5	36.0276	0.707735	8.46604e-06	0.0564137	2.7159e-05	6.60997e-07
10980.7	37.9026	0.707759	1.2691e-05	0.056419	2.83917e-05	1.14769e-07
VP_A1
7537.46	26.0174	0.707729	1.17219e-05	0.0562932	4.90903e-05	4.51862e-07
6363.49	21.9651	0.707744	1.4433e-05	0.056232	5.41153e-05	1.89443e-06
6790.25	23.4382	0.707741	1.19091e-05	0.0562983	5.23026e-05	6.56881e-07
6872.1	23.7208	0.707742	1.22959e-05	0.0562869	5.03011e-05	3.20091e-07
7146.51	24.6679	0.70775	1.00648e-05	0.056268	5.13102e-05	2.37448e-07
9371.92	32.3495	0.70775	1.00675e-05	0.0563548	3.96842e-05	7.86698e-07
9089.72	31.3754	0.707744	1.07271e-05	0.0563134	4.14355e-05	9.7561e-08
7259.64	25.0585	0.707758	1.31363e-05	0.0562696	4.88176e-05	1.93177e-06
7908.45	27.298	0.707771	1.04122e-05	0.0562941	4.46565e-05	1.04908e-07
7797.55	26.9152	0.707752	1.06534e-05	0.0562901	4.57757e-05	9.51725e-07
8894.88	30.7029	0.707753	1.22584e-05	0.0562354	5.60967e-05	4.15401e-06
8409.83	29.0286	0.707748	1.17076e-05	0.0563259	4.26465e-05	1.24996e-06
8016.16	27.6697	0.707761	1.10339e-05	0.0563	4.46978e-05	1.97279e-06
6880.03	23.7481	0.707759	1.55053e-05	0.056264	5.37632e-05	2.87937e-06
6615.85	22.8362	0.70776	1.32728e-05	0.0562409	5.36908e-05	1.97347e-06
6164.27	21.2775	0.707754	1.21467e-05	0.0562207	5.65486e-05	9.46496e-08
8243.56	28.4547	0.707738	9.56349e-06	0.0563086	4.69967e-05	1.99078e-06
9570.1	33.0336	0.707753	1.12765e-05	0.0563536	3.90064e-05	1.16548e-06
9194.27	31.7363	0.707731	9.26961e-06	0.0563459	3.94286e-05	8.34406e-07
8402.63	29.0038	0.707735	1.28366e-05	0.0563219	4.29168e-05	8.32993e-06
9139.09	31.5458	0.70774	1.1591e-05	0.0563353	4.15145e-05	1.57775e-07
7622.46	26.3108	0.707737	1.09457e-05	0.0562937	4.74866e-05	2.04268e-07
7772.3	26.828	0.70776	1.27628e-05	0.0562852	4.67424e-05	2.08556e-07
7798.22	26.9175	0.707757	1.19298e-05	0.0562959	4.84108e-05	2.62493e-07
9055.2	31.2563	0.707767	1.167e-05	0.0565011	3.15926e-05	7.18133e-07
10583.4	36.531	0.70777	1.06967e-05	0.0565029	2.77654e-05	9.7561e-08
6813.35	23.518	0.707753	1.53093e-05	0.0568319	4.00002e-06	7.54444e-08
9876.15	34.09	0.707745	1.06012e-05	0.0566818	2.22774e-05	4.17838e-06
10275.8	35.4695	0.707718	1.07858e-05	0.056401	3.11947e-05	1.12588e-06
10520.2	36.3132	0.707736	1.01887e-05	0.056405	2.96058e-05	2.80208e-06
8430.8	29.101	0.707751	1.38164e-05	0.0563499	3.82999e-05	7.3344e-07
10514.5	36.2935	0.707732	9.17123e-06	0.0564024	3.39812e-05	6.68457e-06
8549.37	29.5103	0.70774	1.34408e-05	0.0563702	4.10641e-05	3.58914e-06
8320.76	28.7212	0.707729	1.34125e-05	0.0563577	4.16271e-05	2.28747e-06
9240.73	31.8967	0.707734	9.8618e-06	0.0563853	3.76063e-05	3.34157e-06
8449.61	29.1659	0.707754	1.39729e-05	0.0563646	4.38484e-05	1.31461e-06
10042.3	34.6636	0.707741	1.12549e-05	0.0564108	3.31481e-05	5.76893e-06
8725.95	30.1198	0.707748	1.26228e-05	0.0563835	4.0228e-05	2.32535e-06
10146.4	35.0228	0.70773	1.22611e-05	0.0564094	3.20317e-05	6.26089e-06
9662.46	33.3524	0.707745	1.15788e-05	0.056402	3.52281e-05	4.11994e-06
9662.08	33.3511	0.707742	9.43987e-06	0.0564143	3.45992e-05	5.49008e-06
10802	37.2857	0.707755	1.37381e-05	0.0564259	2.83292e-05	3.26846e-06
10547.7	36.408	0.707734	1.16165e-05	0.0564221	3.09438e-05	9.5466e-07
10136.7	34.9892	0.70776	1.1119e-05	0.0563921	3.62033e-05	2.20588e-06
9583.14	33.0786	0.707749	9.95632e-06	0.0563943	3.84439e-05	3.33466e-06
9536.66	32.9182	0.707738	1.16269e-05	0.0564105	3.4538e-05	1.77324e-06
10357.8	35.7525	0.70775	1.04179e-05	0.0564284	3.31176e-05	2.76058e-06
9576.55	33.0558	0.707744	1.27249e-05	0.0564061	3.57915e-05	4.54622e-06
8737.03	30.158	0.707759	1.08907e-05	0.0563899	4.03737e-05	2.64545e-06
9821.11	33.9	0.707755	1.16303e-05	0.0564137	3.44494e-05	1.26579e-05
VP_A2
6582.94	22.7226	0.707769	1.38619e-05	0.0563509	4.56435e-05	3.16049e-06
6357.9	21.9459	0.707771	1.28909e-05	0.0563676	4.96423e-05	3.00189e-06
6437.58	22.2209	0.707778	1.47094e-05	0.0563454	5.24846e-05	3.87892e-06
6460.88	22.3013	0.707804	1.34592e-05	0.0563516	5.39065e-05	3.06911e-06
6596.48	22.7694	0.707792	1.03833e-05	0.0563475	5.04642e-05	1.456e-06
8635.99	29.8092	0.707771	1.31397e-05	0.0564	3.91051e-05	2.27797e-06
9777.47	33.7494	0.707785	8.6226e-06	0.0564308	3.39251e-05	4.7625e-06
8090.02	27.9247	0.707775	1.17171e-05	0.0563781	4.01644e-05	5.10007e-06
7686.79	26.5328	0.707761	1.23795e-05	0.0563725	4.54693e-05	5.12044e-06
10277.1	35.4739	0.707758	1.20677e-05	0.0564347	3.22228e-05	6.38414e-06
7494.16	25.8679	0.707779	1.30655e-05	0.0563764	4.41591e-05	5.83848e-06
6991.05	24.1313	0.707765	1.53543e-05	0.0563663	4.75314e-05	3.46625e-06
6856.75	23.6678	0.707783	1.18442e-05	0.056355	4.94425e-05	4.76351e-06
9637.2	33.2652	0.707766	1.17228e-05	0.0564257	3.16489e-05	4.9316e-07
9649.69	33.3083	0.707766	1.08569e-05	0.0564377	3.23733e-05	5.68876e-06
7774.86	26.8368	0.70778	1.04092e-05	0.0563778	4.24407e-05	4.08582e-06
6585.08	22.73	0.707793	1.33617e-05	0.0563429	5.44333e-05	3.01031e-06
7482.46	25.8275	0.707776	8.56769e-06	0.0563741	4.75088e-05	3.99748e-06
8049.86	27.7861	0.707785	1.15796e-05	0.0563852	3.90486e-05	1.51565e-06
10567.8	36.4774	0.707763	8.62827e-06	0.0564334	3.28228e-05	2.65332e-07
10709.3	36.9659	0.707794	2.31358e-05	0.0564376	3.09596e-05	1.41519e-06
9143.68	31.5617	0.707765	9.12299e-06	0.056417	3.43432e-05	5.04832e-06
10192.1	35.1807	0.707752	1.04862e-05	0.0564433	2.62792e-05	7.72172e-06
8852.54	30.5567	0.707775	1.1801e-05	0.0564294	3.37832e-05	6.90559e-06
8544.4	29.4931	0.707768	1.02884e-05	0.0564264	3.45989e-05	7.04394e-06
8784.72	30.3226	0.707782	1.35992e-05	0.0564373	3.57719e-05	1.09444e-05
8850.64	30.5502	0.707772	9.93662e-06	0.0564318	3.53658e-05	4.74436e-06
8714.49	30.0802	0.70777	1.11282e-05	0.056428	3.86971e-05	3.35543e-06
9020.7	31.1372	0.70776	1.262e-05	0.0564418	3.32421e-05	5.47678e-06
8962.91	30.9377	0.707765	9.95355e-06	0.0564442	3.79135e-05	4.0714e-06
10258.8	35.4109	0.707755	1.18053e-05	0.0564644	2.9262e-05	7.64189e-06
8688.9	29.9919	0.707762	1.244e-05	0.0564308	3.53893e-05	3.91999e-06
9448.56	32.614	0.707771	1.0566e-05	0.0564389	3.24438e-05	3.20623e-06
10396.1	35.8847	0.707761	1.6839e-05	0.0564636	3.08046e-05	6.59603e-06
8759.36	30.2351	0.707764	1.30935e-05	0.0564534	3.28129e-05	1.01298e-05
7133.49	24.623	0.707783	1.37402e-05	0.0564174	4.59825e-05	6.95903e-06
6856.64	23.6674	0.707764	1.3405e-05	0.0564014	4.51504e-05	7.08369e-06
8112.19	28.0012	0.707762	1.44662e-05	0.0564345	3.72156e-05	3.9269e-06
10576.7	36.5082	0.707748	1.74856e-05	0.0564493	3.16431e-05	9.71041e-06
8015.07	27.666	0.707774	1.13113e-05	0.0564336	3.50505e-05	1.10166e-05
7339.1	25.3327	0.707791	1.0937e-05	0.0564202	4.50365e-05	1.28149e-05
6782.09	23.41	0.70778	1.3113e-05	0.0564082	4.65582e-05	1.36691e-05
6654.66	22.9702	0.707782	1.31056e-05	0.0564144	4.59839e-05	5.39383e-06
10302.1	35.5601	0.707775	1.2288e-05	0.0564801	2.62172e-05	6.06595e-06
9467.2	32.6784	0.707773	1.07555e-05	0.0564543	3.04053e-05	1.27647e-05
7667.69	26.4669	0.707785	1.09105e-05	0.0564355	4.00811e-05	1.47119e-05
6798.79	23.4677	0.70779	1.11057e-05	0.0564271	4.73146e-05	1.32619e-05
7376.66	25.4624	0.707805	9.97776e-06	0.05643	4.33289e-05	4.66115e-06
10536	36.3677	0.707784	1.13371e-05	0.0564608	2.66051e-05	1.05803e-05
